# Supplementary material for: Abstracts in high profile journals often fail to report harm
Source: BMC Med Res Methodol. 2008 Mar 27;8:14. doi: 10.1186/1471-2288-8-14 (PMC2329663; doi:10.1186/1471-2288-8-14)
Supplement: Additional file 1 — The file contains title, authors, source and abstract of the RCTs included in the study. [file 1471-2288-8-14-S1.xls]

## Sheet: RCTs_included_
PMID	Author	Title	Source	Abstract
12477757	Koelz HR. Arnold R. Stolte M. Fischer M. Blum AL. FROSCH Study Group.	Treatment of Helicobacter pylori in functional dyspepsia resistant to conventional management: a double blind randomised trial with a six month follow up.	Gut. 52(1):40-6, 2003 Jan.	" BACKGROUND: Previous studies on the treatment of Helicobacter pylori infection in functional dyspepsia have shown little, if any, effect on dyspeptic symptoms. However, whether such treatment might be of benefit in patients resistant to acid inhibitors has not been formally tested. AIM: The present study investigated the effect of H pylori treatment in patients with functional dyspepsia resista…
12477770	Jonkers IJ. Smelt AH. Ledeboer M. Hollum ME. Biemond I. Kuipers F. Stellaard F. Boverhof R. Meinders AE. Lamers CH. Masclee AA.	Gall bladder dysmotility: a risk factor for gall stone formation in hypertriglyceridaemia and reversal on triglyceride lowering therapy by bezafibrate and fish oil.	Gut. 52(1):109-15, 2003 Jan.	" BACKGROUND AND AIM: The aim of this study was to unravel the mechanisms responsible for the increased risk of gall stone disease in hypertriglyceridaemia (HTG) and to compare the effects of triglyceride lowering therapy by bezafibrate and fish oil on determinants of cholelithiasis (biliary lipid composition and gall bladder motility) in HTG patients. PATIENTS AND METHODS: Gall bladder motility …
12491503	Biganzoli L. Cufer T. Bruning P. Coleman RE. Duchateau L. Rapoport B. Nooij M. Delhaye F. Miles D. Sulkes A. Hamilton A. Piccart M.	Doxorubicin-paclitaxel: a safe regimen in terms of cardiac toxicity in metastatic breast carcinoma patients. Results from a European Organization for Research and Treatment of Cancer multicenter trial.	Cancer. 97(1):40-5, 2003 Jan 1.	" BACKGROUND: The potential cardiotoxicity of the doxorubicin-paclitaxel regimen, when paclitaxel is given shortly after the end of the anthracycline infusion, is an issue of concern, as suggested by small single institution Phase II studies. METHODS: In a large multicenter Phase III trial, 275 anthracycline naive metastatic breast carcinoma patients were randomized to receive either doxorubicin …
12491520	Weber J. Sondak VK. Scotland R. Phillip R. Wang F. Rubio V. Stuge TB. Groshen SG. Gee C. Jeffery GG. Sian S. Lee PP.	Granulocyte-macrophage-colony-stimulating factor added to a multipeptide vaccine for resected Stage II melanoma.	Cancer. 97(1):186-200, 2003 Jan 1.	BACKGROUND: Forty-eight patients with resected Stages IIA and IIB melanoma were immunized with two tumor antigen epitope peptides derived from gp100(209-217) (210M) (IMDQVPSFV) and tyrosinase(368-376) (370D) (YMDGTMSQV) emulsified with incomplete Freund's adjuvant (IFA). Patients were assigned randomly to receive either peptides/IFA alone or with 250 microm of granulocyte-macrophage-colony-stimul…
12496528	van Sandick JW. Gisbertz SS. ten Berge IJ. Boermeester MA. van der Pouw Kraan TC. Out TA. Obertop H. van Lanschot JJ.	Immune responses and prediction of major infection in patients undergoing transhiatal or transthoracic esophagectomy for cancer.	Annals of Surgery. 237(1):35-43, 2003 Jan.	" OBJECTIVE: To investigate alterations in immune responses after transhiatal versus transthoracic esophageal resection and to evaluate the role of preoperative immune functions in predicting postoperative infectious complications. SUMMARY BACKGROUND DATA: Impaired immune defense is associated with a decreased resistance to infection. Patients undergoing esophageal resection via a transhiatal or …
12496531	Suc B. Msika S. Fingerhut A. Fourtanier G. Hay JM. Holmieres F. Sastre B. Fagniez PL. And the French Associations for Surgical Research.	Temporary fibrin glue occlusion of the main pancreatic duct in the prevention of intra-abdominal complications after pancreatic resection: prospective randomized trial.	Annals of Surgery. 237(1):57-65, 2003 Jan.	" OBJECTIVE: To determine whether temporary occlusion of the main pancreatic duct with human fibrin glue decreases the incidence of intra-abdominal complications after pancreatoduodenectomy (PD) or distal pancreatectomy (DP). SUMMARY BACKGROUND DATA: To the ' knowledge, there are no randomized studies comparing outcomes after pancreatic resection with or without main pancreatic duct occlusion by …
12496537	Exner R. Tamandl D. Goetzinger P. Mittlboeck M. Fuegger R. Sautner T. Spittler A. Roth E.	Perioperative GLY-GLN infusion diminishes the surgery-induced period of immunosuppression: accelerated restoration of the lipopolysaccharide-stimulated tumor necrosis factor-alpha response.	Annals of Surgery. 237(1):110-5, 2003 Jan.	" OBJECTIVE: To investigate whether the administration of different glutamine-containing dipeptides, glycyl-l-glutamine (GLY-GLN) and l-alanyl-l-glutamine, has a differing impact on perioperative immunomodulation. SUMMARY BACKGROUND DATA: Surgery leads to transitory immunosuppression, which is associated with decreased plasma glutamine (GLN) levels and increased susceptibility to infection and se…
12496541	Liem MS. van Duyn EB. van der Graaf Y. van Vroonhoven TJ. Coala Trial Group.	Recurrences after conventional anterior and laparoscopic inguinal hernia repair: a randomized comparison.	Annals of Surgery. 237(1):136-41, 2003 Jan.	OBJECTIVE: To study the long-term recurrence rate and other complications after conventional and laparoscopic inguinal hernia repair. SUMMARY BACKGROUND DATA: Reliable long-term follow-up of patients with inguinal hernias treated by laparoscopic repair techniques is lacking. METHODS: The performed a randomized, multicenter trial in which 487 patients with inguinal hernia were treated by totally e…
12496542	Bringman S. Ramel S. Heikkinen TJ. Englund T. Westman B. Anderberg B.	Tension-free inguinal hernia repair: TEP versus mesh-plug versus Lichtenstein: a prospective randomized controlled trial.	Annals of Surgery. 237(1):142-7, 2003 Jan.	" OBJECTIVE: To compare laparoscopic hernioplasty with two open tension-free hernia repairs. SUMMARY BACKGROUND DATA: Laparoscopic hernioplasty is associated with a short rehabilitation, but it is a technically difficult procedure. It is unclear if it has advantages over the technically easier open tension-free herniorrhaphy. METHODS: Two hundred ninety-nine men 30 to 75 years old were randomized…
12503977	Nurnberg HG. Hensley PL. Gelenberg AJ. Fava M. Lauriello J. Paine S.	Treatment of antidepressant-associated sexual dysfunction with sildenafil: a randomized controlled trial.[see comment].	JAMA. 289(1):56-64, 2003 Jan 1.	" CONTEXT: Sexual dysfunction is a common adverse effect of antidepressants that frequently results in treatment noncompliance. OBJECTIVE: To assess the efficacy of sildenafil citrate in men with sexual dysfunction associated with the use of selective and nonselective serotonin reuptake inhibitor (SRI) antidepressants. DESIGN, SETTING, AND PATIENTS: Prospective, parallel-group, randomized, double…
12503978	Tronvik E. Stovner LJ. Helde G. Sand T. Bovim G.	Prophylactic treatment of migraine with an angiotensin II receptor blocker: a randomized controlled trial.	JAMA. 289(1):65-9, 2003 Jan 1.	" CONTEXT: There is a paucity of effective, well-tolerated drugs available for migraine prophylaxis. OBJECTIVE: To determine whether treatment with the angiotensin II receptor blocker candesartan is effective as a migraine-prophylactic drug. DESIGN AND SETTING: Randomized, double-blind, placebo-controlled crossover study performed in a Norwegian neurological outpatient clinic from January 2001 to…
12505565	Reddan DN. O'Shea JC. Sarembock IJ. Williams KA. Pieper KS. Santoian E. Owen WF. Kitt MM. Tcheng JE.	Treatment effects of eptifibatide in planned coronary stent implantation in patients with chronic kidney disease (ESPRIT Trial).	American Journal of Cardiology. 91(1):17-21, 2003 Jan 1.	The role of platelet glycoprotein IIb/IIIa inhibitor therapy in patients with mild renal impairment is not well characterized. Our objective was to explore the associations of creatinine clearance (CrCl) with outcomes in a trial of eptifibatide therapy in patients who underwent percutaneous coronary intervention (PCI). We analyzed 48-hour and 30-day outcomes of patients enrolled in the Enhanced S…
12506176	Adelstein DJ. Li Y. Adams GL. Wagner H Jr. Kish JA. Ensley JF. Schuller DE. Forastiere AA.	An intergroup phase III comparison of standard radiation therapy and two schedules of concurrent chemoradiotherapy in patients with unresectable squamous cell head and neck cancer.[see comment].	Journal of Clinical Oncology. 21(1):92-8, 2003 Jan 1.	" PURPOSE: The Head and Neck Intergroup conducted a phase III randomized trial to test the benefit of adding chemotherapy to radiation in patients with unresectable squamous cell head and neck cancer. PATIENTS AND METHODS: Eligible patients were randomly assigned between arm A (the control), single daily fractionated radiation (70 Gy at 2 Gy/d); arm B, identical radiation therapy with concurrent …
12506181	Bruera E. Strasser F. Palmer JL. Willey J. Calder K. Amyotte G. Baracos V.	Effect of fish oil on appetite and other symptoms in patients with advanced cancer and anorexia/cachexia: a double-blind, placebo-controlled study.[see comment].	Journal of Clinical Oncology. 21(1):129-34, 2003 Jan 1.	PURPOSE: To determine whether high doses of fish oil, administered over 2 weeks, improve symptoms in patients with advanced cancer and decreased weight and appetite. PATIENTS AND METHODS: Sixty patients were randomly assigned to fish oil capsules or placebo. Appetite, tiredness, nausea, well-being, caloric intake, nutritional status, and function were prospectively assessed at days 1 and 14. RESU…
12508388	Pillemer S. Gulko P. Ligier S. Yarboro C. Gourley M. Goldbach-Mansky R. Siegel R. Hirsch R. Pucino F. Tilley B. Wilder RL.	Pilot clinical trial of intravenous doxycycline versus placebo for rheumatoid arthritis.	Journal of Rheumatology. 30(1):41-3, 2003 Jan.	OBJECTIVE: To screen for potential efficacy and assess the feasibility of intravenous (IV) doxycycline as a treatment for rheumatoid arthritis (RA). METHODS: The study was a (stratified, block) randomized, double blind, 12 week, pilot trial of IV doxycycline 300 mg/day versus identical appearing IV placebo given over 2 h for 14 days. The primary comparison was to a hypothesized placebo rate of 20…
12512025	Sarkar S. Hobson AR. Hughes A. Growcott J. Woolf CJ. Thompson DG. Aziz Q.	The prostaglandin E2 receptor-1 (EP-1) mediates acid-induced visceral pain hypersensitivity in humans.	Gastroenterology. 124(1):18-25, 2003 Jan.	" BACKGROUND & AIMS: Central sensitization, an activity-dependent increase in spinal cord neuronal excitability, has been shown to contribute to esophageal pain hypersensitivity. Prostaglandin E2 (PGE(2)) is a mediator in both peripheral and central sensitization, in part via the prostaglandin E2 receptor-1 (EP-1), and may be a potential target for treating visceral pain. The purpose of this stud…
12515740	Grube E. Silber S. Hauptmann KE. Mueller R. Buellesfeld L. Gerckens U. Russell ME.	TAXUS I: six- and twelve-month results from a randomized, double-blind trial on a slow-release paclitaxel-eluting stent for de novo coronary lesions.	Circulation. 107(1):38-42, 2003 Jan 7.	BACKGROUND: The TAXUS NIRx stent (Boston Scientific Corp) provides local delivery of paclitaxel via a slow-release polymer coating. The TAXUS I trial was the first in-human experience evaluating safety and feasibility of the TAXUS NIRx stent system compared with bare NIR stents (control) (Boston Scientific Corp) for treatment of coronary lesions. METHODS AND RESULTS: METHODS AND RESULTS: The TAXU…
12515747	Kivikko M. Lehtonen L. Colucci WS.	Sustained hemodynamic effects of intravenous levosimendan.	Circulation. 107(1):81-6, 2003 Jan 7.	BACKGROUND: The short-term infusion of levosimendan (Levo) improves hemodynamic function in patients with decompensated heart failure. The metabolites of Levo have a prolonged half-life, and one is hemodynamically active. The goal of this study was to determine whether the hemodynamic effects of Levo are sustained during a long-term infusion and beyond the discontinuation of drug infusion. METHOD…
12517462	Geurts JW. van Wijk RM. Wynne HJ. Hammink E. Buskens E. Lousberg R. Knape JT. Groen GJ.	Radiofrequency lesioning of dorsal root ganglia for chronic lumbosacral radicular pain: a randomised, double-blind, controlled trial.[see comment].	Lancet. 361(9351):21-6, 2003 Jan 4.	BACKGROUND: Results of observational studies have shown pain reduction with percutaneous radiofrequency lesioning of dorsal root ganglia for lumbosacral radicular pain, but there are few randomised controlled trials. We aimed to assess the efficacy of radiofrequency lesioning of dorsal root ganglia for lumbosacral radicular pain. METHODS: We screened 1001 patients, who were mostly referred by the…
12517464	Patel V. Chisholm D. Rabe-Hesketh S. Dias-Saxena F. Andrew G. Mann A.	Efficacy and cost-effectiveness of drug and psychological treatments for common mental disorders in general health care in Goa, India: a randomised, controlled trial.	Lancet. 361(9351):33-9, 2003 Jan 4.	" BACKGROUND: Common mental disorders are associated with substantial morbidity and disability in developing countries, but there are no data for efficacy of treatment. We aimed to assess the efficacy and cost-effectiveness of antidepressant and psychological treatment for common mental disorders in general health-care settings. METHOD: We did a randomised, placebo-controlled trial (double-blind …
12520569	Muratore A. Ribero D. Ferrero A. Bergero R. Capussotti L.	Prospective randomized study of steroids in the prevention of ischaemic injury during hepatic resection with pedicle clamping.	British Journal of Surgery. 90(1):17-22, 2003 Jan.	" BACKGROUND: The major drawback of hepatic pedicle clamping is ischaemia-reperfusion injury with impairment of liver function. Perioperative steroid administration has been advocated to reduce liver damage. The aim of this prospective, randomized study was to determine whether steroid administration can reduce liver injury and improve short-term outcome. METHODS: Fifty-three patients undergoing …
12521623	Lampert R. Ickovics JR. Viscoli CJ. Horwitz RI. Lee FA.	Effects of propranolol on recovery of heart rate variability following acute myocardial infarction and relation to outcome in the Beta-Blocker Heart Attack Trial.	American Journal of Cardiology. 91(2):137-42, 2003 Jan 15.	This study evaluated the effects of propranolol on recovery of heart rate variability (HRV) after acute myocardial infarction and its relation to outcome in the Beta-blocker Heart Attack Trial (BHAT). Beta blockers improve mortality after acute myocardial infarction, but through an unknown mechanism. Depressed HRV, a measure of autonomic tone, predicts mortality after acute myocardial infarction.…
12524408	Bonderup OK. Hansen JB. Birket-Smith L. Vestergaard V. Teglbjaerg PS. Fallingborg J.	Budesonide treatment of collagenous colitis: a randomised, double blind, placebo controlled trial with morphometric analysis.[see comment].	Gut. 52(2):248-51, 2003 Feb.	BACKGROUND: Collagenous colitis is characterised by diarrhoea, lymphocytic inflammation, and a thickened subepithelial collagen layer in the colorectal mucosa. No standard treatment of the disease is established. AIMS: To investigate the clinical and histological effect of oral budesonide (Entocort, AstraZeneca) in the treatment of collagenous colitis. PATIENTS: Twenty patients with collagenous c…
12525233	Irwin ML. Yasui Y. Ulrich CM. Bowen D. Rudolph RE. Schwartz RS. Yukawa M. Aiello E. Potter JD. McTiernan A.	Effect of exercise on total and intra-abdominal body fat in postmenopausal women: a randomized controlled trial.[see comment].	JAMA. 289(3):323-30, 2003 Jan 15.	" CONTEXT: The increasing prevalence of obesity is a major public health concern. Physical activity may promote weight and body fat loss. OBJECTIVE: To examine the effects of exercise on total and intra-abdominal body fat overall and by level of exercise. DESIGN: Randomized controlled trial conducted from 1997 to 2001. SETTING AND PARTICIPANTS: A total of 173 sedentary, overweight (body mass inde…
12525526	Licitra L. Grandi C. Guzzo M. Mariani L. Lo Vullo S. Valvo F. Quattrone P. Valagussa P. Bonadonna G. Molinari R. Cantu G.	Primary chemotherapy in resectable oral cavity squamous cell cancer: a randomized controlled trial.	Journal of Clinical Oncology. 21(2):327-33, 2003 Jan 15.	PURPOSE: Prognosis of patients with advanced oral cavity cancer is worth improving. Chemotherapy has been reported to be especially active in oral cavity tumors. Here we repeat the results of a randomized, multicenter trial enrolling patients with a resectable, stage T2-T4 (> 3 cm), N0-N2, M0 untreated, squamous cell carcinoma of the oral cavity. PATIENTS AND METHODS: Patients were randomly assig…
12525530	Schnoll RA. Zhang B. Rue M. Krook JE. Spears WT. Marcus AC. Engstrom PF.	Brief physician-initiated quit-smoking strategies for clinical oncology settings: a trial coordinated by the Eastern Cooperative Oncology Group.	Journal of Clinical Oncology. 21(2):355-65, 2003 Jan 15.	PURPOSE: Although tobacco use by cancer patients increases the risk of relapse, diminishes treatment efficacy, and worsens quality of life, about one third of patients who smoked before their diagnosis continue to smoke. Because patients have regular contact with oncologists, the efficacy of a physician-based smoking cessation treatment was evaluated. METHODS:Cancer patients (n = 432) were random…
12525531	Cella D. Zagari MJ. Vandoros C. Gagnon DD. Hurtz HJ. Nortier JW.	Epoetin alfa treatment results in clinically significant improvements in quality of life in anemic cancer patients when referenced to the general population.	Journal of Clinical Oncology. 21(2):366-73, 2003 Jan 15.	PURPOSE: Anemia, highly common among cancer patients, is often an underlying cause of cancer-related fatigue and other quality-of-life (QOL) deficits. Although randomized clinical trials have shown that treatment with epoetin alfa increases hemoglobin levels, reduces fatigue, lessens transfusion requirements, and improves overall QOL, cancer-related anemia and fatigue remain undertreated. This is…
12528105	Conaghan PG. O'Connor P. McGonagle D. Astin P. Wakefield RJ. Gibbon WW. Quinn M. Karim Z. Green MJ. Proudman S. Isaacs J. Emery P.	Elucidation of the relationship between synovitis and bone damage: a randomized magnetic resonance imaging study of individual joints in patients with early rheumatoid arthritis.	Arthritis & Rheumatism. 48(1):64-71, 2003 Jan.	" OBJECTIVE: To simultaneously image bone and synovium in the individual joints characteristically involved in early rheumatoid arthritis (RA). METHODS: Forty patients with early, untreated RA underwent gadolinium-enhanced magnetic resonance imaging (MRI) of the second through fifth metacarpophalangeal joints of the dominant hand at presentation, 3 months, and 12 months. In the first phase (0-3 m…
12529343	Trimbos JB. Parmar M. Vergote I. Guthrie D. Bolis G. Colombo N. Vermorken JB. Torri V. Mangioni C. Pecorelli S. Lissoni A. Swart AM. International Collaborative Ovarian Neoplasm 1. European Organisation for Research and Treatment of Cancer Collaborators-Adjuvant ChemoTherapy un Ovarian Neoplasm.	International Collaborative Ovarian Neoplasm trial 1 and Adjuvant ChemoTherapy In Ovarian Neoplasm trial: two parallel randomized phase III trials of adjuvant chemotherapy in patients with early-stage ovarian carcinoma.[see comment].	Journal of the National Cancer Institute. 95(2):105-12, 2003 Jan 15.	" BACKGROUND: Adjuvant chemotherapy has been suggested as a possible strategy to improve survival in women with early-stage ovarian cancer; however, all randomized studies to date have been too small to answer this question reliably. METHODS: We performed a preplanned combined analysis of two parallel randomized clinical trials (International Collaborative Ovarian Neoplasm 1 [ICON1] and Adjuvant …
12529345	Colombo N. Guthrie D. Chiari S. Parmar M. Qian W. Swart AM. Torri V. Williams C. Lissoni A. Bonazzi C. International Collaborative Ovarian Neoplasm (ICON) collaborators.	International Collaborative Ovarian Neoplasm trial 1: a randomized trial of adjuvant chemotherapy in women with early-stage ovarian cancer.[see comment].	Journal of the National Cancer Institute. 95(2):125-32, 2003 Jan 15.	" BACKGROUND: The question of whether platinum-based adjuvant chemotherapy can improve outcomes in patients with early-stage epithelial ovarian cancer is an important one. We carried out a multicenter, open randomized trial to determine whether adjuvant chemotherapy would improve overall survival and prolong recurrence-free survival in women with early-stage epithelial ovarian cancer. METHODS: Be…
12529346	Dorgan JF. Hunsberger SA. McMahon RP. Kwiterovich PO Jr. Lauer RM. Van Horn L. Lasser NL. Stevens VJ. Friedman LA. Yanovski JA. Greenhut SF. Chandler DW. Franklin FA. Barton BA. Buckman DW. Snetselaar LG. Patterson BH. Schatzkin A. Taylor PR.	Diet and sex hormones in girls: findings from a randomized controlled clinical trial.	Journal of the National Cancer Institute. 95(2):132-41, 2003 Jan 15.	" BACKGROUND: Results of several studies have suggested that diet during adolescence may influence the risk of breast cancer in adulthood. We evaluated whether an intervention to lower fat intake among adolescent girls altered their serum concentrations of sex hormones that, in adults, are related to breast cancer development. METHODS: We conducted an ancillary hormone study among 286 of the 301 …
12529349	Veronesi U. Maisonneuve P. Rotmensz N. Costa A. Sacchini V. Travaglini R. D'Aiuto G. Lovison F. Gucciardo G. Muraca MG. Pizzichetta MA. Conforti S. Decensi A. Robertson C. Boyle P. Italian Tamoxifen Study Group.	Italian randomized trial among women with hysterectomy: tamoxifen and hormone-dependent breast cancer in high-risk women.[see comment].	Journal of the National Cancer Institute. 95(2):160-5, 2003 Jan 15.	" Tamoxifen improves outcome in women with breast cancer and reduces the incidence of estrogen receptor-positive (ER+) breast tumors in prevention trials. Tamoxifen use is associated with an increased risk of potentially serious adverse events, principally endometrial cancer and venous thromboembolic events and, therefore, detailed knowledge of the effects of tamoxifen is important. With more cas…
12535822	Semb AG. van Wissen S. Ueland T. Smilde T. Waehre T. Tripp MD. Froland SS. Kastelein JJ. Gullestad L. Pedersen TR. Aukrust P. Stalenhoef AF.	Raised serum levels of soluble CD40 ligand in patients with familial hypercholesterolemia: downregulatory effect of statin therapy.	Journal of the American College of Cardiology. 41(2):275-9, 2003 Jan 15.	" OBJECTIVES: In the present study, we investigated the effects of statins on serum levels of soluble CD40 ligand (sCD40L) in patients with familial hypercholesterolemia (FH). BACKGROUND: Atherosclerotic disease seems to involve inflammatory and immunologic mechanisms, and sCD40L has recently been identified as one of the key players in the atherosclerotic process. HMG-Co A reductase inhibitors, …
12537186	Francis JL. Palmer GJ 3rd. Moroose R. Drexler A.	Comparison of bovine and porcine heparin in heparin antibody formation after cardiac surgery.[see comment].	Annals of Thoracic Surgery. 75(1):17-22, 2003 Jan.	" BACKGROUND: Heparin-induced thrombocytopenia (HIT) is a potentially devastating complication of heparin therapy. The incidence of clinical HIT after cardiovascular surgery is less than 2%, although asymptomatic antibodies to heparin-platelet factor 4 (PF4) occur more frequently. Bovine heparin is thought to cause more HIT than porcine heparin, although this has never been established for hepari…
12538428	Picard MH. Davidoff R. Sleeper LA. Mendes LA. Thompson CR. Dzavik V. Steingart R. Gin K. White HD. Hochman JS. SHOCK Trial. SHould we emergently revascularize Occluded Coronaries for cardiogenic shocK.	Echocardiographic predictors of survival and response to early revascularization in cardiogenic shock.	Circulation. 107(2):279-84, 2003 Jan 21.	BACKGROUND: Although echocardiography is used in diagnosis and management of myocardial infarction, it has not been established whether specific features of cardiac structure or function early in the course of cardiogenic shock provide prognostic value. The purposes of this substudy of the SHould we emergently revascularize Occluded Coronaries for cardiogenic shocK (SHOCK) trial were to describe …
12538431	Mancini DM. Katz SD. Lang CC. LaManca J. Hudaihed A. Androne AS.	Effect of erythropoietin on exercise capacity in patients with moderate to severe chronic heart failure.[see comment].	Circulation. 107(2):294-9, 2003 Jan 21.	BACKGROUND: Patients with chronic heart failure (CHF) are frequently anemic. An increase in hemoglobin could enhance exercise performance by increasing oxygen delivery. We investigated the effect of erythropoietin (EPO) on exercise performance in anemic patients with CHF. METHODS AND RESULTS: Twenty-six anemic patients aged 57+/-11 years were randomized to receive EPO (15 000 to 30 000 IU per wee…
12551863	Chenevard R. Hurlimann D. Bechir M. Enseleit F. Spieker L. Hermann M. Riesen W. Gay S. Gay RE. Neidhart M. Michel B. Luscher TF. Noll G. Ruschitzka F.	Selective COX-2 inhibition improves endothelial function in coronary artery disease.	Circulation. 107(3):405-9, 2003 Jan 28.	BACKGROUND: There is an ongoing debate as to whether the gastrointestinal safety of COX-2 inhibition compared with nonsteroidal antiinflammatory drugs (NSAIDs) may come at the cost of increased cardiovascular events. In view of the large number of patients at cardiovascular risk requiring chronic analgesic therapy with COX-2 inhibitors for arthritic and other inflammatory conditions, the effects …
12551867	Piatti P. Fragasso G. Monti LD. Setola E. Lucotti P. Fermo I. Paroni R. Galluccio E. Pozza G. Chierchia S. Margonato A.	Acute intravenous L-arginine infusion decreases endothelin-1 levels and improves endothelial function in patients with angina pectoris and normal coronary arteriograms: correlation with asymmetric dimethylarginine levels.	Circulation. 107(3):429-36, 2003 Jan 28.	BACKGROUND: We tested the hypothesis that asymmetric dimethylarginine (ADMA) levels could be elevated and influence endothelin-1 and nitric oxide release and action in patients with cardiac syndrome X (CSX). In addition, we evaluated whether an intravenous infusion of L-arginine would improve endothelial function in these subjects. METHODS AND RESULTS: Nine patients with CSX and 14 control subjec…
12551868	Ottervanger JP. Armstrong P. Barnathan ES. Boersma E. Cooper JS. Ohman EM. James S. Topol E. Wallentin L. Simoons ML. GUSTO IV-ACS Investigators.	Long-term results after the glycoprotein IIb/IIIa inhibitor abciximab in unstable angina: one-year survival in the GUSTO IV-ACS (Global Use of Strategies To Open Occluded Coronary Arteries IV--Acute Coronary Syndrome) Trial.	Circulation. 107(3):437-42, 2003 Jan 28.	BACKGROUND: This study was designed to investigate long-term effects of the glycoprotein IIb/IIIa inhibitor abciximab in patients with acute coronary syndrome without ST elevation who were not scheduled for coronary intervention. METHODS AND RESULTS: A total of 7800 patients were included with an acute coronary syndrome without ST elevation, documented by either elevated cardiac troponin or trans…
12555294	Man K. Lo CM. Liu CL. Zhang ZW. Lee TK. Ng IO. Fan ST. Wong J.	Effects of the intermittent Pringle manoeuvre on hepatic gene expression and ultrastructure in a randomized clinical study.[see comment].	British Journal of Surgery. 90(2):183-9, 2003 Feb.	" BACKGROUND: The intermittent Pringle manoeuvre during hepatectomy results in a better clinical outcome when the accumulated ischaemia time is less than 120 min. The aim of this study was to investigate hepatic gene expression related to microcirculatory modulation and ultrastructural changes in patients having the intermittent Pringle manoeuvre. METHODS: Forty patients who underwent hepatectomy…
12555300	Maw A. Concepcion R. Eu KW. Seow-Choen F. Heah SM. Tang CL. Tan AL.	Prospective randomized study of bacteraemia in diathermy and stapled haemorrhoidectomy.	British Journal of Surgery. 90(2):222-6, 2003 Feb.	BACKGROUND: The incidence and consequences of bacteraemia associated with diathermy and stapled haemorrhoidectomy have not been studied previously. METHODS: Two hundred and five healthy patients randomized to stapled haemorrhoidectomy or diathermy haemorrhoidectomy had perioperative blood cultures taken. The clinical sequelae of bacteraemia and complications of surgery were assessed prospectively…
12556541	Gaede P. Vedel P. Larsen N. Jensen GV. Parving HH. Pedersen O.	Multifactorial intervention and cardiovascular disease in patients with type 2 diabetes.[see comment].	New England Journal of Medicine. 348(5):383-93, 2003 Jan 30.	" BACKGROUND: Cardiovascular morbidity is a major burden in patients with type 2 diabetes. In the Steno-2 Study, we compared the effect of a targeted, intensified, multifactorial intervention with that of conventional treatment on modifiable risk factors for cardiovascular disease in patients with type 2 diabetes and microalbuminuria. METHODS: The primary end point of this open, parallel trial wa…
12556542	Nathoe HM. van Dijk D. Jansen EW. Suyker WJ. Diephuis JC. van Boven WJ. de la Riviere AB. Borst C. Kalkman CJ. Grobbee DE. Buskens E. de Jaegere PP. Octopus Study Group.	A comparison of on-pump and off-pump coronary bypass surgery in low-risk patients.[see comment].	New England Journal of Medicine. 348(5):394-402, 2003 Jan 30.	" BACKGROUND: The performance of coronary bypass surgery without cardiopulmonary bypass (""off pump"") may reduce perioperative morbidity and costs, but it is uncertain whether the outcome is similar to that involving the use of cardiopulmonary bypass (""on pump""). METHODS: In a multicenter, randomized trial, we randomly assigned 139 patients with predominantly single- or double-vessel coronary …
12557133	Laine L. Connors LG. Reicin A. Hawkey CJ. Burgos-Vargas R. Schnitzer TJ. Yu Q. Bombardier C.	Serious lower gastrointestinal clinical events with nonselective NSAID or coxib use.	Gastroenterology. 124(2):288-92, 2003 Feb.	" BACKGROUND & AIMS: Epidemiologic studies suggest nonsteroidal anti-inflammatory drugs (NSAIDs) increase the risk for lower gastrointestinal (GI) clinical events, but data from prospective trials are lacking. Cyclooxygenase (COX)-2-selective inhibitors decrease upper GI clinical events but the effect on lower GI events has not been determined. We performed a post hoc analysis of serious lower GI…
12557135	Seguy D. Vahedi K. Kapel N. Souberbielle JC. Messing B.	Low-dose growth hormone in adult home parenteral nutrition-dependent short bowel syndrome patients: a positive study.[see comment].	Gastroenterology. 124(2):293-302, 2003 Feb.	" BACKGROUND & AIMS: Controversy surrounds a 3-week treatment with a high-dose (0.14 mg. kg(-1). day(-1)) growth hormone (GH), glutamine, and high carbohydrate diet in home parenteral nutrition (HPN)-dependent patients with short-bowel syndrome (SBS). This study assessed treatment with low-dose GH in these patients. METHODS: Twelve adult HPN-dependent (duration, 7 1 years; mean SEM) patients with…
12559860	Ellis M. Zwaan F. Hedstrom U. Poynton C. Kristensen J. Jumaa P. Wassell J. al-Ramadi B.	" Recombinant human interleukin 11 and bacterial infection in patients with [correction of] haematological malignant disease undergoing chemotherapy: a double-blind placebo-controlled randomised trial.[erratum appears in Lancet. 2003 M ar 15;361(9361):972.]."	Lancet. 361(9354):275-80, 2003 Jan 25.	BACKGROUND: Bacteraemia in patients with haematological malignant disease causes substantial morbidity. Recombinant human interleukin 11 (rhIL-11) prevents gastrointestinal epithelial disintegrity and has immunomodulatory actions. Our aim was to ascertain whether or not treatment with rhIL-11 can prevent gut-associated infections. METHODS: We did a double-blind placebo-controlled randomised trial…
12565082	Pepine CJ. Cooper-DeHoff RM. Weiss RJ. Koren M. Bittar N. Thadani U. Minkwitz MC. Michelson EL. Hutchinson HG. Comparative Efficacy and Safety of Nisoldipine and Amlodipine (CESNA-II) Study Investigators.	Comparison of effects of nisoldipine-extended release and amlodipine in patients with systemic hypertension and chronic stable angina pectoris.	American Journal of Cardiology. 91(3):274-9, 2003 Feb 1.	The efficacy and safety of nisoldipine-extended release (ER) and amlodipine were compared in a 6-week multicenter, randomized, double-blind, double-dummy, parallel group, titration-to-effect trial in patients with stage 1 to 2 systemic hypertension (90 to 109 mm Hg diastolic blood pressure [BP]) and chronic stable angina pectoris. After a 3-week placebo run-in period, patients (n = 120) were rand…
12566359	Hong MK. Mintz GS. Lee CW. Song JM. Han KH. Kang DH. Song JK. Kim JJ. Weissman NJ. Fearnot NE. Park SW. Park SJ. ASian Paclitaxel-Eluting Stent Clinical Trial.	Paclitaxel coating reduces in-stent intimal hyperplasia in human coronary arteries: a serial volumetric intravascular ultrasound analysis from the Asian Paclitaxel-Eluting Stent Clinical Trial (ASPECT).[see comment].	Circulation. 107(4):517-20, 2003 Feb 4.	" BACKGROUND: The aim of this study was to use serial volumetric intravascular ultrasound (IVUS) to evaluate the effect of a paclitaxel coating on in-stent intimal hyperplasia (IH). METHODS AND RESULTS: Patients were randomized to placebo (bare metal stents) or 1 of 2 doses of paclitaxel (low dose: 1.28 microg/mm2; high dose: 3.10 microg/mm2). Complete post-stent implantation and follow-up IVUS w…
12566370	Pretorius M. Rosenbaum D. Vaughan DE. Brown NJ.	Angiotensin-converting enzyme inhibition increases human vascular tissue-type plasminogen activator release through endogenous bradykinin.	Circulation. 107(4):579-85, 2003 Feb 4.	" BACKGROUND: Angiotensin-converting enzyme (ACE) inhibition potentiates the tissue-type plasminogen activator (t-PA) response to exogenous bradykinin. This study tested the hypothesis that ACE inhibition increases endothelial t-PA release through endogenous bradykinin. METHODS AND RESULTS: We measured the effect of intra-arterial enalaprilat (5 micro g/min) on forearm blood flow (FBF) and net t-…
12569142	Kurie JM. Lotan R. Lee JJ. Lee JS. Morice RC. Liu DD. Xu XC. Khuri FR. Ro JY. Hittelman WN. Walsh GL. Roth JA. Minna JD. Hong WK.	Treatment of former smokers with 9-cis-retinoic acid reverses loss of retinoic acid receptor-beta expression in the bronchial epithelium: results from a randomized placebo-controlled trial.[see comment].	Journal of the National Cancer Institute. 95(3):206-14, 2003 Feb 5.	BACKGROUND: Loss of retinoic acid receptor beta (RAR-beta) expression in the bronchial epithelium is considered a biomarker of preneoplasia. Retinoids can restore expression of this receptor and, presumably, halt the progression of carcinogenesis. This study was designed to investigate whether either of two retinoid-based regimens, 9-cis-retinoic acid (RA) or 13-cis-RA plus alpha-tocopherol (AT),…
12570939	Bhatt DL. Lee BI. Casterella PJ. Pulsipher M. Rogers M. Cohen M. Corrigan VE. Ryan TJ Jr. Breall JA. Moses JW. Eaton GM. Sklar MA. Lincoff AM. Coronary Revascularization Using Integrilin and Single bolus Enoxaparin Study.	Safety of concomitant therapy with eptifibatide and enoxaparin in patients undergoing percutaneous coronary intervention: results of the Coronary Revascularization Using Integrilin and Single bolus Enoxaparin Study.	Journal of the American College of Cardiology. 41(1):20-5, 2003 Jan 1.	OBJECTIVES: This study was designed to assess whether use of enoxaparin during percutaneous coronary intervention (PCI) increased bleeding compared with unfractionated heparin, in addition to background therapy with eptifibatide. BACKGROUND: Data supporting the benefits of enoxaparin and the glycoprotein IIb/IIIa inhibitor eptifibatide evolved in parallel. Information on combining these two class…
12573372	Kerr DJ. McArdle CS. Ledermann J. Taylor I. Sherlock DJ. Schlag PM. Buckels J. Mayer D. Cain D. Stephens RJ. Medical Research Council's colorectal cancer study group. European Organisation for Research and Treatment of Cancer colorectal cancer study group.	Intrahepatic arterial versus intravenous fluorouracil and folinic acid for colorectal cancer liver metastases: a multicentre randomised trial.[see comment].	Lancet. 361(9355):368-73, 2003 Feb 1.	" BACKGROUND: The liver is the most frequent site for metastases of colorectal cancer, which is the second largest contributor to cancer deaths in Europe. We did a randomised trial to compare an intrahepatic arterial (IHA) fluorouracil and folinic acid regimen with the standard intravenous de Gramont fluorouracil and folinic acid regimen for patients with adenocarcinoma of the colon or rectum, wi…
12578875	Weinberg EO. Shimpo M. Hurwitz S. Tominaga S. Rouleau JL. Lee RT.	Identification of serum soluble ST2 receptor as a novel heart failure biomarker.	Circulation. 107(5):721-6, 2003 Feb 11.	" BACKGROUND: Using genomic technology, we previously identified an interleukin-1 receptor family member, ST2, as a gene markedly induced by mechanical strain in cardiac myocytes. The soluble receptor form of ST2 is secreted and detectable in human serum. This study tested the hypothesis that soluble ST2 levels in the serum of patients with severe chronic heart failure are increased in patients w…
12578880	Mehler PS. Coll JR. Estacio R. Esler A. Schrier RW. Hiatt WR.	Intensive blood pressure control reduces the risk of cardiovascular events in patients with peripheral arterial disease and type 2 diabetes.	Circulation. 107(5):753-6, 2003 Feb 11.	" BACKGROUND: Peripheral arterial disease (PAD) and diabetes are both associated with a high risk of ischemic events, but the role of intensive blood pressure control in PAD has not been established. METHODS AND RESULTS: The Appropriate Blood Pressure Control in Diabetes study followed 950 subjects with type 2 diabetes for 5 years; 480 of the subjects were normotensive (baseline diastolic blood p…
12583942	Calverley P. Pauwels R. Vestbo J. Jones P. Pride N. Gulsvik A. Anderson J. Maden C. TRial of Inhaled STeroids ANd long-acting beta2 agonists study group.	" Combined salmeterol and fluticasone in the treatment of chronic obstructive pulmonary disease: a randomised controlled trial.[see comment][erratum appears in Lancet. 2003 May 10;361(9369):1660]."	Lancet. 361(9356):449-56, 2003 Feb 8.	BACKGROUND: Inhaled long-acting beta2 agonists improve lung function and health status in symptomatic chronic obstructive pulmonary disease (COPD), whereas inhaled corticosteroids reduce the frequency of acute episodes of symptom exacerbation and delay deterioration in health status. We postulated that a combination of these treatments would be better than each component used alone. METHODS: 1465…
12583945	Impey L. Reynolds M. MacQuillan K. Gates S. Murphy J. Sheil O.	Admission cardiotocography: a randomised controlled trial.[see comment].	Lancet. 361(9356):465-70, 2003 Feb 8.	" BACKGROUND: Admission cardiotocography is widely used to identify pregnancies that might benefit from continuous electronic fetal monitoring in labour. We aimed to compare the effect on neonatal outcome of admission cardiotocography versus intermittent auscultation of the fetal heart rate. METHODS: 8580 women admitted to the delivery ward of a Dublin teaching hospital who were at low risk of fe…
12583947	Thies F. Garry JM. Yaqoob P. Rerkasem K. Williams J. Shearman CP. Gallagher PJ. Calder PC. Grimble RF.	Association of n-3 polyunsaturated fatty acids with stability of atherosclerotic plaques: a randomised controlled trial.	Lancet. 361(9356):477-85, 2003 Feb 8.	" BACKGROUND: N-3 polyunsaturated fatty acids (PUFAs) from oily fish protect against death from cardiovascular disease. We aimed to assess the hypothesis that incorporation of n-3 and n-6 PUFAs into advanced atherosclerotic plaques increases and decreases plaque stability, respectively. METHODS: We did a randomised controlled trial of patients awaiting carotid endarterectomy. We randomly allocate…
12585949	Krum H. Roecker EB. Mohacsi P. Rouleau JL. Tendera M. Coats AJ. Katus HA. Fowler MB. Packer M. Carvedilol Prospective Randomized Cumulative Survival (COPERNICUS) Study Group.	Effects of initiating carvedilol in patients with severe chronic heart failure: results from the COPERNICUS Study.[see comment].	JAMA. 289(6):712-8, 2003 Feb 12.	" CONTEXT: Beta-blockers remain underused despite their established utility for improving outcome in heart failure. Concerns that initiation of treatment produces few immediate benefits and may have important risks may be deterring widespread use. OBJECTIVE: To evaluate the early effects of the beta-blocker carvedilol in patients with severe heart failure. DESIGN, SETTING, AND PATIENTS: Randomize…
12586793	Sledge GW. Neuberg D. Bernardo P. Ingle JN. Martino S. Rowinsky EK. Wood WC.	Phase III trial of doxorubicin, paclitaxel, and the combination of doxorubicin and paclitaxel as front-line chemotherapy for metastatic breast cancer: an intergroup trial (E1193).[see comment].	Journal of Clinical Oncology. 21(4):588-92, 2003 Feb 15.	" PURPOSE: Between February 1993 and September 1995, 739 patients with metastatic breast cancer were entered on an Intergroup trial (E1193) comparing doxorubicin (60 mg/m(2)), paclitaxel (175 mg/m(2)/24 h), and the combination of doxorubicin and paclitaxel (AT, 50 mg/m(2) and 150 mg/m(2)/24 h, plus granulocyte colony-stimulating factor 5 mg/kg) as first-line therapy. Patients receiving single-age…
12586796	Duggan DB. Petroni GR. Johnson JL. Glick JH. Fisher RI. Connors JM. Canellos GP. Peterson BA.	Randomized comparison of ABVD and MOPP/ABV hybrid for the treatment of advanced Hodgkin's disease: report of an intergroup trial.[see comment].	Journal of Clinical Oncology. 21(4):607-14, 2003 Feb 15.	PURPOSE: In a series of trials, doxorubicin, bleomycin, vinblastine, and dacarbazine (ABVD) and mechlorethamine, vincristine, procarbazine, prednisone, doxorubicin, bleomycin, and vinblastine (MOPP/ABV) have been identified as effective treatments for Hodgkin's disease. We compared these regimens as initial chemotherapy for Hodgkin's disease. PATIENTS AND METHODS: Adult patients (N = 856) with ad…
12586799	Lin JC. Jan JS. Hsu CY. Liang WM. Jiang RS. Wang WY.	Phase III study of concurrent chemoradiotherapy versus radiotherapy alone for advanced nasopharyngeal carcinoma: positive effect on overall and progression-free survival.	Journal of Clinical Oncology. 21(4):631-7, 2003 Feb 15.	PURPOSE: Nasopharyngeal carcinoma (NPC) is a radiosensitive and chemosensitive tumor. This randomized phase III trial compared concurrent chemoradiotherapy (CCRT) versus radiotherapy (RT) alone in patients with advanced NPC. PATIENTS AND METHODS: From December 1993 to April 1999, 284 patients with 1992 American Joint Committee on Cancer stage III to IV (M0) NPC were randomly allocated into two ar…
12588269	Lincoff AM. Bittl JA. Harrington RA. Feit F. Kleiman NS. Jackman JD. Sarembock IJ. Cohen DJ. Spriggs D. Ebrahimi R. Keren G. Carr J. Cohen EA. Betriu A. Desmet W. Kereiakes DJ. Rutsch W. Wilcox RG. de Feyter PJ. Vahanian A. Topol EJ. REPLACE-2 Investigators.	" Bivalirudin and provisional glycoprotein IIb/IIIa blockade compared with heparin and planned glycoprotein IIb/IIIa blockade during percutaneous coronary intervention: REPLACE-2 randomized trial.[see comment][erratum appears in JAMA. 2003 Apr 2;289(13):1638]."	JAMA. 289(7):853-63, 2003 Feb 19.	" CONTEXT: The direct thrombin inhibitor bivalirudin has been associated with better efficacy and less bleeding than heparin during coronary balloon angioplasty but has not been widely tested during contemporary percutaneous coronary intervention (PCI). OBJECTIVE: To determine the efficacy of bivalirudin, with glycoprotein IIb/IIIa (Gp IIb/IIIa) inhibition on a provisional basis for complications…
12591062	Pimentel M. Chow EJ. Lin HC.	Normalization of lactulose breath testing correlates with symptom improvement in irritable bowel syndrome. a double-blind, randomized, placebo-controlled study.	American Journal of Gastroenterology. 98(2):412-9, 2003 Feb.	OBJECTIVE: We have recently found an association between abnormal lactulose breath test (LBT) findings and irritable bowel syndrome (IBS). The current study was designed to test the effect of antibiotic treatment for IBS in a double-blind fashion. METHODS: Consecutive IBS subjects underwent an LBT with the results blinded. All subjects were subsequently randomized into two treatment groups (neomy…
12591745	Bartel T. Konorza T. Arjumand J. Ebradlidze T. Eggebrecht H. Caspari G. Neudorf U. Erbel R.	Intracardiac echocardiography is superior to conventional monitoring for guiding device closure of interatrial communications.[see comment].	Circulation. 107(6):795-7, 2003 Feb 18.	" BACKGROUND: This study sought to test whether intracardiac echocardiography (ICE) is superior to conventional monitoring in guiding device closure of interatrial communications (atrial septal defect [ASD] and patent foramen ovale [PFO]). METHODS AND RESULTS: Forty-four patients undergoing device closure of ASD (n=6) or PFO (n=38) were randomized to have the procedure guided by either ICE (group…
12594104	Skoldstam L. Hagfors L. Johansson G.	An experimental study of a Mediterranean diet intervention for patients with rheumatoid arthritis.	Annals of the Rheumatic Diseases. 62(3):208-14, 2003 Mar.	" OBJECTIVE: To investigate the efficacy of a Mediterranean diet (MD) versus an ordinary Western diet for suppression of disease activity in patients with rheumatoid arthritis (RA). METHODS: Patients with well controlled, although active RA of at least two years' duration, who were receiving stable pharmacological treatment, were invited to participate. All patients were randomly allocated to the…
12594112	Cosentino R. De Stefano R. Selvi E. Frati E. Manca S. Frediani B. Marcolongo R.	Extracorporeal shock wave therapy for chronic calcific tendinitis of the shoulder: single blind study.	Annals of the Rheumatic Diseases. 62(3):248-50, 2003 Mar.	OBJECTIVE: To evaluate the clinical and radiological response of chronic calcific tendinitis of the shoulder to extracorporeal shock wave therapy (ESWT) in a single blind study. METHODS: 70 patients showing chronic, symptomatic, calcifying tendinitis of the shoulder were examined. A single blind randomised study was performed with 35 patients undergoing a regular treatment (group 1) and 35 a simu…
12594313	Grier HE. Krailo MD. Tarbell NJ. Link MP. Fryer CJ. Pritchard DJ. Gebhardt MC. Dickman PS. Perlman EJ. Meyers PA. Donaldson SS. Moore S. Rausen AR. Vietti TJ. Miser JS.	Addition of ifosfamide and etoposide to standard chemotherapy for Ewing's sarcoma and primitive neuroectodermal tumor of bone.[see comment].	New England Journal of Medicine. 348(8):694-701, 2003 Feb 20.	BACKGROUND: Ewing's sarcoma and primitive neuroectodermal tumor of bone are closely related, highly malignant tumors of children, adolescents, and young adults. A new drug combination, ifosfamide and etoposide, was highly effective in patients with Ewing's sarcoma or primitive neuroectodermal tumor of bone who had a relapse after standard therapy. We designed a study to test whether the addition …
12598068	Kasama S. Toyama T. Kumakura H. Takayama Y. Ichikawa S. Suzuki T. Kurabayashi M.	Effect of spironolactone on cardiac sympathetic nerve activity and left ventricular remodeling in patients with dilated cardiomyopathy.	Journal of the American College of Cardiology. 41(4):574-81, 2003 Feb 19.	" OBJECTIVES: We sought to evaluate the effects of spironolactone on cardiac sympathetic nerve activity and left ventricular (LV) remodeling in patients with dilated cardiomyopathy (DCM). BACKGROUND: Aldosterone prevents the uptake of norepinephrine and promotes structural remodeling of the heart. Spironolactone, an aldosterone receptor blocker, improves LV remodeling in patients with DCM, but it…
12598069	Varma C. Sharma S. Firoozi S. McKenna WJ. Daubert JC. Multisite Stimulation in Cardiomyopathy (MUSTIC) Study Group.	Atriobiventricular pacing improves exercise capacity in patients with heart failure and intraventricular conduction delay.	Journal of the American College of Cardiology. 41(4):582-8, 2003 Feb 19.	OBJECTIVES: We sought to assess the efficacy of biventricular pacing with respect to both peak and submaximal measures of exercise in patients with New York Heart Association class III heart failure (HF) and intraventricular conduction delay in a randomized, blinded study. BACKGROUND: Submaximal and maximal changes in exercise capacity need evaluating in this patient population with this novel th…
12599221	Winzelberg AJ. Classen C. Alpers GW. Roberts H. Koopman C. Adams RE. Ernst H. Dev P. Taylor CB.	Evaluation of an internet support group for women with primary breast cancer.	Cancer. 97(5):1164-73, 2003 Mar 1.	BACKGROUND: Women with breast carcinoma commonly experience psychologic distress following their diagnosis. Women who participate in breast cancer support groups have reported significant reduction in their psychologic distress and pain and improvement in the quality of their lives. Web-based breast cancer social support groups are widely used, but little is known of their effectiveness. Prelimin…
12599230	Cortes J. Kantarjian H. Albitar M. Thomas D. Faderl S. Koller C. Garcia-Manero G. Giles F. Andreeff M. O'Brien S. Keating M. Estey E.	A randomized trial of liposomal daunorubicin and cytarabine versus liposomal daunorubicin and topotecan with or without thalidomide as initial therapy for patients with poor prognosis acute myelogenous leukemia or myelodysplastic syndrome.	Cancer. 97(5):1234-41, 2003 Mar 1.	" BACKGROUND: Because angiogenesis may play a role in the pathogenesis of acute myeloid leukemia (AML) and high-risk myelodysplastic syndrome (MDS), and thalidomide (Th) has shown significant anti-angiogenic activity, this study was designed to investigate the potential role of Th in the treatment of patients with AML and MDS and the possible role of a non-ara-C-containing regimen. METHODS: Adult…
12600908	Yusuf S. Mehta SR. Zhao F. Gersh BJ. Commerford PJ. Blumenthal M. Budaj A. Wittlinger T. Fox KA. Clopidogrel in Unstable angina to prevent Recurrent Events Trial Investigators.	Early and late effects of clopidogrel in patients with acute coronary syndromes.[see comment].	Circulation. 107(7):966-72, 2003 Feb 25.	" BACKGROUND: The risk of ischemic events is high, both early and late after acute coronary syndromes (ACS). We examine the benefits and risks associated with the use of adding clopidogrel to aspirin within the first 30 days and later (31 days to 12 months) in 12 562 patients with ACS. METHODS AND RESULTS: A total of 12 562 ACS patients were randomized to receive clopidogrel (300 mg initially fol…
12601075	Ridker PM. Goldhaber SZ. Danielson E. Rosenberg Y. Eby CS. Deitcher SR. Cushman M. Moll S. Kessler CM. Elliott CG. Paulson R. Wong T. Bauer KA. Schwartz BA. Miletich JP. Bounameaux H. Glynn RJ. PREVENT Investigators.	Long-term, low-intensity warfarin therapy for the prevention of recurrent venous thromboembolism.[see comment].	New England Journal of Medicine. 348(15):1425-34, 2003 Apr 10.	" BACKGROUND: Standard therapy to prevent recurrent venous thromboembolism includes 3 to 12 months of treatment with full-dose warfarin with a target international normalized ratio (INR) between 2.0 and 3.0. However, for long-term management, no therapeutic agent has shown an acceptable benefit-to-risk ratio. METHODS: Patients with idiopathic venous thromboembolism who had received full-dose anti…
12607634	Xiao ZF. Yang ZY. Liang J. Miao YJ. Wang M. Yin WB. Gu XZ. Zhang de C. Zhang RG. Wang LJ.	Value of radiotherapy after radical surgery for esophageal carcinoma: a report of 495 patients.[see comment].	Annals of Thoracic Surgery. 75(2):331-6, 2003 Feb.	BACKGROUND: Despite three decades of debate, no conclusion has been reached concerning the effectiveness of postoperative radiotherapy for resected esophageal carcinoma. From 1986 through 1997, a prospective randomized study was carried out with 495 patients in an attempt to define the value of this therapeutic modality. METHODS: A total of 495 patients with esophageal cancer who had undergone ra…
12607650	Mossinger H. Dietrich W. Braun SL. Jochum M. Meisner H. Richter JA.	High-dose aprotinin reduces activation of hemostasis, allogeneic blood requirement, and duration of postoperative ventilation in pediatric cardiac surgery.	Annals of Thoracic Surgery. 75(2):430-7, 2003 Feb.	" BACKGROUND: Though multiple studies have affirmed the effectiveness of aprotinin in reducing blood loss in adult cardiac surgery, the possible benefit in pediatric cardiac surgery is controversial. METHODS: In a double-blind, randomized, and placebo-controlled study, the efficacy of aprotinin in attenuating the hemostatic and inflammatory activation during cardiopulmonary bypass in 60 patients …
12610178	Fuchs CS. Moore MR. Harker G. Villa L. Rinaldi D. Hecht JR.	Phase III comparison of two irinotecan dosing regimens in second-line therapy of metastatic colorectal cancer.	Journal of Clinical Oncology. 21(5):807-14, 2003 Mar 1.	" PURPOSE: Randomized trials in fluorouracil (FU)-refractory colorectal cancer demonstrate significant survival advantages for patients receiving irinotecan. We prospectively compared the efficacy and tolerability of two irinotecan regimens (once a week for 4 weeks followed by a 2-week rest period [weekly] v once every 3 weeks) in such patients. PATIENTS AND METHODS: This multicenter, open-label,…
12610182	Coyne CA. Xu R. Raich P. Plomer K. Dignan M. Wenzel LB. Fairclough D. Habermann T. Schnell L. Quella S. Cella D. Eastern Cooperative Oncology Group.	Randomized, controlled trial of an easy-to-read informed consent statement for clinical trial participation: a study of the Eastern Cooperative Oncology Group.	Journal of Clinical Oncology. 21(5):836-42, 2003 Mar 1.	PURPOSE: Studies have documented that the majority of consent documents for medical diagnosis and treatment are written at a reading level above that of the majority of the U.S. population. This study hypothesized that use of an easy-to-read consent statement, when compared with a standard consent statement, will result in higher patient comprehension of the clinical treatment protocol, lower pat…
12610183	Therasse P. Mauriac L. Welnicka-Jaskiewicz M. Bruning P. Cufer T. Bonnefoi H. Tomiak E. Pritchard KI. Hamilton A. Piccart MJ. EORTC.	Final results of a randomized phase III trial comparing cyclophosphamide, epirubicin, and fluorouracil with a dose-intensified epirubicin and cyclophosphamide + filgrastim as neoadjuvant treatment in locally advanced breast cancer: an EORTC-NCIC-SAKK multicenter study. [Review] [33 refs]	Journal of Clinical Oncology. 21(5):843-50, 2003 Mar 1.	" PURPOSE: To compare the efficacy of a standard anthracycline-based regimen to a dose-intensified anthracycline regimen in locally advanced breast cancer. PATIENTS AND METHODS: Locally advanced breast cancer patients were randomly assigned onto a study comparing cyclophosphamide (C; 75 mg/m(2) orally days 1 to 14), epirubicin (E; 60 mg/m(2) intravenously [IV] days 1, 8), and fluorouracil (F; 500…
12610193	Hurt RD. Krook JE. Croghan IT. Loprinzi CL. Sloan JA. Novotny PJ. Kardinal CG. Knost JA. Tirona MT. Addo F. Morton RF. Michalak JC. Schaefer PL. Porter PA. Stella PJ.	Nicotine patch therapy based on smoking rate followed by bupropion for prevention of relapse to smoking.	Journal of Clinical Oncology. 21(5):914-20, 2003 Mar 1.	PURPOSE: To determine whether (1) tailored nicotine patch therapy that is based on smoking rate can be carried out in a multisite oncology investigative group practice setting, (2) long-term use of bupropion reduces the rate of relapse to smoking in smokers who stop smoking with nicotine patch therapy, and (3) bupropion can initiate smoking abstinence among smokers who have failed to stop smoking…
12612902	Sanyal AJ. Genning C. Reddy KR. Wong F. Kowdley KV. Benner K. McCashland T. North American Study for the Treatment of Refractory Ascites Group.	The North American Study for the Treatment of Refractory Ascites.	Gastroenterology. 124(3):634-41, 2003 Mar.	" BACKGROUND AND AIMS: The clinical utility of transjugular intrahepatic portosystemic shunts (TIPS) vis-a-vis total paracentesis in the management of refractory ascites is unclear. METHODS: A multicenter, prospective, randomized clinical trial was performed in which 109 subjects with refractory ascites were randomized to either medical therapy (sodium restriction, diuretics, and total paracentes…
12612903	Samuel D. Bizollon T. Feray C. Roche B. Ahmed SN. Lemonnier C. Cohard M. Reynes M. Chevallier M. Ducerf C. Baulieux J. Geffner M. Albrecht JK. Bismuth H. Trepo C.	Interferon-alpha 2b plus ribavirin in patients with chronic hepatitis C after liver transplantation: a randomized study.	Gastroenterology. 124(3):642-50, 2003 Mar.	" BACKGROUND AND AIMS: Hepatitis C virus (HCV) reinfection after liver transplantation is frequent and leads to chronic hepatitis and cirrhosis. The use of antiviral therapy in this situation remains controversial. This study aimed to assess the safety and efficacy of interferon alfa-2b plus ribavirin for recurrent hepatitis C following liver transplantation. METHODS: Transplant recipients with r…
12616120	Zmora O. Mahajna A. Bar-Zakai B. Rosin D. Hershko D. Shabtai M. Krausz MM. Ayalon A.	Colon and rectal surgery without mechanical bowel preparation: a randomized prospective trial.	Annals of Surgery. 237(3):363-7, 2003 Mar.	OBJECTIVE: To assess whether elective colon and rectal surgery can be safely performed without preoperative mechanical bowel preparation. SUMMARY BACKGROUND DATA: Mechanical bowel preparation is routinely done before colon and rectal surgery, aimed at reducing the risk of postoperative infectious complications. However, in cases of penetrating colon trauma, primary colonic anastomosis has proven …
12618501	Gridelli C. Perrone F. Gallo C. Cigolari S. Rossi A. Piantedosi F. Barbera S. Ferrau F. Piazza E. Rosetti F. Clerici M. Bertetto O. Robbiati SF. Frontini L. Sacco C. Castiglione F. Favaretto A. Novello S. Migliorino MR. Gasparini G. Galetta D. Iaffaioli RV. Gebbia V. MILES Investigators.	Chemotherapy for elderly patients with advanced non-small-cell lung cancer: the Multicenter Italian Lung Cancer in the Elderly Study (MILES) phase III randomized trial.[see comment].	Journal of the National Cancer Institute. 95(5):362-72, 2003 Mar 5.	BACKGROUND: Vinorelbine prolongs survival and improves quality of life in elderly patients with advanced non-small-cell lung cancer (NSCLC). Some studies have also suggested that gemcitabine is well tolerated and effective in such patients. We compared the effectiveness and toxicity of the combination of vinorelbine plus gemcitabine with those of each drug given alone in an open-label, randomized…
12621132	Sandler RS. Halabi S. Baron JA. Budinger S. Paskett E. Keresztes R. Petrelli N. Pipas JM. Karp DD. Loprinzi CL. Steinbach G. Schilsky R.	" A randomized trial of aspirin to prevent colorectal adenomas in patients with previous colorectal cancer.[see comment][erratum appears in N Engl J Med. 2003 May 8;348(19):1939]."	New England Journal of Medicine. 348(10):883-90, 2003 Mar 6.	" BACKGROUND: Experimental studies in animals and observational studies in humans suggest that regular aspirin use may decrease the risk of colorectal adenomas, the precursors to most colorectal cancers. METHODS: We conducted a randomized, double-blind trial to determine the effect of aspirin on the incidence of colorectal adenomas. We randomly assigned 635 patients with previous colorectal cance…
12622581	Pfisterer M. Buser P. Osswald S. Allemann U. Amann W. Angehrn W. Eeckhout E. Erne P. Estlinbaum W. Kuster G. Moccetti T. Naegeli B. Rickenbacher P. Trial of Invasive versus Medical therapy in Elderly patients (TIME) Investigators.	Outcome of elderly patients with chronic symptomatic coronary artery disease with an invasive vs optimized medical treatment strategy: one-year results of the randomized TIME trial.[see comment].	JAMA. 289(9):1117-23, 2003 Mar 5.	" CONTEXT: The risk-benefit ratio of invasive vs medical management of elderly patients with symptomatic chronic coronary artery disease (CAD) is unclear. The Trial of Invasive versus Medical therapy in Elderly patients (TIME) recently showed early benefits in quality of life from invasive therapy in patients aged 75 years or older, although with a certain excess in mortality. OBJECTIVE: To asses…
12622584	Weiner DL. Hibberd PL. Betit P. Cooper AB. Botelho CA. Brugnara C.	Preliminary assessment of inhaled nitric oxide for acute vaso-occlusive crisis in pediatric patients with sickle cell disease.	JAMA. 289(9):1136-42, 2003 Mar 5.	" CONTEXT: Vaso-occlusion is central to the painful crises and acute and chronic organ damage in sickle cell disease. Abnormal nitric oxide-dependent regulation of vascular tone, adhesion, platelet activation, and inflammation contributes to the pathophysiology of vaso-occlusion. Nitric oxide may have promise as a mechanism-of-disease-based therapy for treatment of vaso-occlusion. OBJECTIVE: To e…
12628943	Timmermans C. Ayers GM. Crijns HJ. Rodriguez LM.	Randomized study comparing radiofrequency ablation with cryoablation for the treatment of atrial flutter with emphasis on pain perception.	Circulation. 107(9):1250-2, 2003 Mar 11.	" BACKGROUND: Radiofrequency ablation (RF) of atrial flutter (AFL) has a high procedural efficacy, a low recurrence rate, and reports of procedure-related pain. The aim of the present study was to compare RF with cryoablation (cryo) for the treatment of AFL, with emphasis on pain perception during application of energy. METHODS AND RESULTS: Fourteen patients (55+/-11 years, 11 males) with AFL wer…
12628944	Zahn R. Schneider S. Frilling B. Seidl K. Tebbe U. Weber M. Gottwik M. Altmann E. Seidel F. Rox J. Hoffler U. Neuhaus KL. Senges J. Working Group of Leading Hospital Cardiologists.	Antibiotic therapy after acute myocardial infarction: a prospective randomized study.[see comment].	Circulation. 107(9):1253-9, 2003 Mar 11.	" BACKGROUND: Infection with Chlamydia pneumoniae is suspected to contribute to the pathogenesis of human atherosclerosis. We investigated whether treatment with the macrolide antibiotic roxithromycin would reduce mortality or morbidity in patients with an acute myocardial infarction. METHODS AND RESULTS: Eight hundred seventy-two patients with an acute myocardial infarction (AMI) were randomly a…
12628948	Anand IS. Fisher LD. Chiang YT. Latini R. Masson S. Maggioni AP. Glazer RD. Tognoni G. Cohn JN. Val-HeFT Investigators.	Changes in brain natriuretic peptide and norepinephrine over time and mortality and morbidity in the Valsartan Heart Failure Trial (Val-HeFT).[see comment].	Circulation. 107(9):1278-83, 2003 Mar 11.	BACKGROUND: Neurohormones are considered markers of heart failure progression. We examined whether changes in brain natriuretic peptide (BNP) and norepinephrine (NE) over time are associated with corresponding changes in mortality and morbidity in the Valsartan Heart Failure Trial. METHODS AND RESULTS: Plasma BNP and NE were measured before randomization and during follow-up in approximately 4300…
12631652	Ciccaglione AF. Marzio L.	Effect of acute and chronic administration of the GABA B agonist baclofen on 24 hour pH metry and symptoms in control subjects and in patients with gastro-oesophageal reflux disease.	Gut. 52(4):464-70, 2003 Apr.	" BACKGROUND AND AIMS: The gamma-aminobutyric acid (GABA(B)) agonist baclofen has been shown to reduce reflux episodes during the first three postprandial hours in patients with gastro-oesophageal reflux disease (GORD) and in normal controls. The aim of the study was to assess the effect of acute (one day) and chronic (four weeks) administration of baclofen on 24 hour pH metry and symptoms in GOR…
12632413	Pincus T. Strand V. Koch G. Amara I. Crawford B. Wolfe F. Cohen S. Felson D.	An index of the three core data set patient questionnaire measures distinguishes efficacy of active treatment from that of placebo as effectively as the American College of Rheumatology 20% response criteria (ACR20) or the Disease Activity Score (DAS) in a rheumatoid arthritis clinical trial.	Arthritis & Rheumatism. 48(3):625-30, 2003 Mar.	" OBJECTIVE: To evaluate the capacity of a pooled index of only the 3 patient self-report questionnaire measures among the 7 American College of Rheumatology (ACR) core data set (Core Data Set) measures to distinguish efficacy of active treatment of rheumatoid arthritis (RA) with leflunomide or methotrexate versus placebo in a randomized, controlled clinical trial, and to compare the results with…
12633189	Weber DJ. Sickbert-Bennett E. Gergen MF. Rutala WA.	Efficacy of selected hand hygiene agents used to remove Bacillus atrophaeus (a surrogate of Bacillus anthracis) from contaminated hands.	JAMA. 289(10):1274-7, 2003 Mar 12.	" CONTEXT: The intentional use of Bacillus anthracis transmitted via the US mail in October-November 2001 resulted in 22 people developing inhalation or cutaneous anthrax. Glove use with handwashing prior to and after contact with potential contaminated environmental surfaces and cutaneous lesions has been recommended. However, only limited data are available on the susceptibility of B anthracis …
12636461	Wik L. Hansen TB. Fylling F. Steen T. Vaagenes P. Auestad BH. Steen PA.	Delaying defibrillation to give basic cardiopulmonary resuscitation to patients with out-of-hospital ventricular fibrillation: a randomized trial.[see comment].	JAMA. 289(11):1389-95, 2003 Mar 19.	" CONTEXT: Defibrillation as soon as possible is standard treatment for patients with ventricular fibrillation. A nonrandomized study indicates that after a few minutes of ventricular fibrillation, delaying defibrillation to give cardiopulmonary resuscitation (CPR) first might improve the outcome. OBJECTIVE: To determine the effects of CPR before defibrillation on outcome in patients with ventric…
12637459	Nabholtz JM. Falkson C. Campos D. Szanto J. Martin M. Chan S. Pienkowski T. Zaluski J. Pinter T. Krzakowski M. Vorobiof D. Leonard R. Kennedy I. Azli N. Murawsky M. Riva A. Pouillart P. TAX 306 Study Group.	" Docetaxel and doxorubicin compared with doxorubicin and cyclophosphamide as first-line chemotherapy for metastatic breast cancer: results of a randomized, multicenter, phase III trial.[see comment][erratum appears in J Clin Oncol. 2003 May 15;21(10):2048]."	Journal of Clinical Oncology. 21(6):968-75, 2003 Mar 15.	" PURPOSE: This randomized, multicenter, phase III study compared doxorubicin and docetaxel (AT) with doxorubicin and cyclophosphamide (AC) as first-line chemotherapy (CT) in metastatic breast cancer (MBC). PATIENTS AND METHODS: Patients (n = 429) were randomly assigned to receive doxorubicin 50 mg/m(2) plus docetaxel 75 mg/m(2) (n = 214) or doxorubicin 60 mg/m(2) plus cyclophosphamide 600 mg/m(2…
12645707	Durmaz I. Yagdi T. Calkavur T. Mahmudov R. Apaydin AZ. Posacioglu H. Atay Y. Engin C.	Prophylactic dialysis in patients with renal dysfunction undergoing on-pump coronary artery bypass surgery.	Annals of Thoracic Surgery. 75(3):859-64, 2003 Mar.	BACKGROUND: Preoperative creatinine values higher than 2.5 mg/dL are associated with markedly increased risk for both mortality and morbidity in patients undergoing coronary artery bypass surgery. We aimed to determine the effects of prophylactic perioperative hemodialysis on operative outcome in patients with nondialysis-dependent moderate renal dysfunction. METHODS: Forty-four adult patients wi…
12648967	Quinlivan JA. Box H. Evans SF.	Postnatal home visits in teenage mothers: a randomised controlled trial.	Lancet. 361(9361):893-900, 2003 Mar 15.	" BACKGROUND: Teenage pregnancies are associated with negative socioeconomic effects. Our aim was to ascertain whether a postnatal home-visiting service for teenage mothers younger than age 18 years could reduce the frequency of adverse neonatal outcomes and improve knowledge of contraception, breastfeeding, and infant vaccination schedules in this parent group. METHODS: We enrolled 139 adolescen…
12651043	Mueller C. Roskamm H. Neumann FJ. Hunziker P. Marsch S. Perruchoud A. Buettner HJ.	A randomized comparison of clopidogrel and aspirin versus ticlopidine and aspirin after the placement of coronary artery stents.[see comment].	Journal of the American College of Cardiology. 41(6):969-73, 2003 Mar 19.	" OBJECTIVES: The aim of the present study was to compare clopidogrel and ticlopidine after coronary stenting with regard to cardiovascular death during long-term follow-up. BACKGROUND: Randomized trials comparing clopidogrel and ticlopidine with a restricted use of intravenous glycoprotein IIb/IIIa inhibition have reported a trend toward a higher incidence of thrombotic stent occlusion with clop…
12654606	Lee DP. Herity NA. Hiatt BL. Fearon WF. Rezaee M. Carter AJ. Huston M. Schreiber D. DiBattiste PM. Yeung AC. TIrofiban Given in the Emergency Room before Primary Angioplasty.	Adjunctive platelet glycoprotein IIb/IIIa receptor inhibition with tirofiban before primary angioplasty improves angiographic outcomes: results of the TIrofiban Given in the Emergency Room before Primary Angioplasty (TIGER-PA) pilot trial.	Circulation. 107(11):1497-501, 2003 Mar 25.	" BACKGROUND: Previous work has suggested that platelet glycoprotein IIb/IIIa receptor blockade may confer benefit in the treatment of acute myocardial infarction. The TIGER-PA pilot trial was a single-center randomized study to evaluate the safety, feasibility, and utility of early tirofiban administration before planned primary angioplasty in patients presenting with acute myocardial infarction…
12655535	Paganini H. Gomez S. Ruvinsky S. Zubizarreta P. Latella A. Fraquelli L. Iturres AS. Casimir L. Debbag R.	Outpatient, sequential, parenteral-oral antibiotic therapy for lower risk febrile neutropenia in children with malignant disease: a single-center, randomized, controlled trial in Argentina.	Cancer. 97(7):1775-80, 2003 Apr 1.	" BACKGROUND: Recent reports and previous randomized trials conducted at the ' institution suggested that children with lower risk febrile neutropenic (LRFN) may benefit from substitution of oral antibiotic therapy for parenteral therapy. The objective of this study was to determine the efficacy of parenteral-oral outpatient therapy in the management of children with LRFN who were receiving treat…
12660054	Ugwumadu A. Manyonda I. Reid F. Hay P.	Effect of early oral clindamycin on late miscarriage and preterm delivery in asymptomatic women with abnormal vaginal flora and bacterial vaginosis: a randomised controlled trial.[see comment].	Lancet. 361(9362):983-8, 2003 Mar 22.	" BACKGROUND: Abnormal vaginal flora and bacterial vaginosis are associated with amplified risks of late miscarriage and spontaneous preterm delivery. We aimed to establish whether antibiotic treatment early in the second trimester might reduce these risks in a general obstetric population. METHODS: We screened 6120 pregnant women attending hospital for their first antenatal visit--who were at 12…
12663707	Messing EM. Manola J. Wilding G. Propert K. Fleischmann J. Crawford ED. Pontes JE. Hahn R. Trump D. Eastern Cooperative Oncology Group/Intergroup trial.	Phase III study of interferon alfa-NL as adjuvant treatment for resectable renal cell carcinoma: an Eastern Cooperative Oncology Group/Intergroup trial.[see comment].	Journal of Clinical Oncology. 21(7):1214-22, 2003 Apr 1.	PURPOSE: To evaluate the role of adjuvant interferon alfa after complete resection of locally extensive renal cell carcinoma. PATIENTS AND METHODS: A total of 283 eligible patients with pT3-4a and/or node-positive disease were randomly assigned after radical nephrectomy and lymphadenectomy to observation or to interferon alfa-NL (Wellferon, Burroughs-Wellcome, Research Park, NC) given daily for 5…
12665490	Waksman R. Cheneau E. Ajani AE. White RL. Pinnow E. Torguson R. Deible R. Satler LF. Pichard AD. Kent KM. Teirstein PS. Lindsay J. Washington Radiation for In-Stent Restenosis Trial for Long Lesions Studies.	Intracoronary radiation therapy improves the clinical and angiographic outcomes of diffuse in-stent restenotic lesions: results of the Washington Radiation for In-Stent Restenosis Trial for Long Lesions (Long WRIST) Studies.	Circulation. 107(13):1744-9, 2003 Apr 8.	" BACKGROUND: The Washington Radiation for In-Stent Restenosis Trial for long lesions (Long WRIST) was designed to determine the safety and efficacy of vascular brachytherapy for the treatment of diffuse in-stent restenosis. METHODS AND RESULTS: A total of 120 patients with diffuse in-stent restenosis in native coronary arteries (lesion length, 36 to 80 mm) were randomized for either radiation wi…
12668495	Glotzer TV. Hellkamp AS. Zimmerman J. Sweeney MO. Yee R. Marinchak R. Cook J. Paraschos A. Love J. Radoslovich G. Lee KL. Lamas GA. MOST Investigators.	Atrial high rate episodes detected by pacemaker diagnostics predict death and stroke: report of the Atrial Diagnostics Ancillary Study of the MOde Selection Trial (MOST).[see comment].	Circulation. 107(12):1614-9, 2003 Apr 1.	" BACKGROUND: Some current pacing systems can automatically detect and record atrial tachyarrhythmias that may be asymptomatic. We prospectively studied a 312-patient (pt) subgroup of MOST (MOde Selection Trial), a 2010-patient, 6-year randomized trial of DDDR versus VVIR pacing in sinus node dysfunction (SND). The purpose of the study was to correlate atrial high rate events (AHREs) detected by …
12671882	Kiesslich R. Fritsch J. Holtmann M. Koehler HH. Stolte M. Kanzler S. Nafe B. Jung M. Galle PR. Neurath MF.	Methylene blue-aided chromoendoscopy for the detection of intraepithelial neoplasia and colon cancer in ulcerative colitis.[see comment].	Gastroenterology. 124(4):880-8, 2003 Apr.	" BACKGROUND & AIMS: Timely diagnosis of intraepithelial neoplasias (IN) and colitis-associated colon carcinomas (CRC) is crucially important for the treatment of ulcerative colitis (UC). We performed a randomized, controlled trial to test whether chromoendoscopy (CE) might facilitate early detection of IN and CRC in UC. METHODS: A total of 263 patients with long-standing UC (>or=8 years) were sc…
12671888	Farrell RJ. Alsahli M. Jeen YT. Falchuk KR. Peppercorn MA. Michetti P.	Intravenous hydrocortisone premedication reduces antibodies to infliximab in Crohn's disease: a randomized controlled trial.[see comment].	Gastroenterology. 124(4):917-24, 2003 Apr.	" BACKGROUND & AIMS: We assessed the relationship between antibodies to infliximab (ATI) and the loss of response postinfliximab, infusion reactions and, in a randomized trial, investigated whether intravenous hydrocortisone premedication can reduce ATI. METHODS: Initially, we prospectively evaluated clinical response, adverse events, and ATI levels in 53 consecutive patients with Crohn's disease…
12672309	Pauwels RA. Pedersen S. Busse WW. Tan WC. Chen YZ. Ohlsson SV. Ullman A. Lamm CJ. O'Byrne PM. START Investigators Group.	Early intervention with budesonide in mild persistent asthma: a randomised, double-blind trial.[see comment].	Lancet. 361(9363):1071-6, 2003 Mar 29.	" BACKGROUND: Although inhaled glucocorticosteroids are recommended for persistent asthma, their long-term effect on recent onset, mild, persistent asthma has yet to be established. METHODS: We did a randomised, double-blind clinical trial in 7241 patients in 32 countries to assess the effects of budesonide in patients who had had mild persistent asthma for less than 2 years and who had not had p…
12672860	Reisberg B. Doody R. Stoffler A. Schmitt F. Ferris S. Mobius HJ. Memantine Study Group.	Memantine in moderate-to-severe Alzheimer's disease.[see comment].	New England Journal of Medicine. 348(14):1333-41, 2003 Apr 3.	" BACKGROUND: Overstimulation of the N-methyl-D-aspartate (NMDA) receptor by glutamate is implicated in neurodegenerative disorders. Accordingly, we investigated memantine, an NMDA antagonist, for the treatment of Alzheimer's disease. METHODS: Patients with moderate-to-severe Alzheimer's disease were randomly assigned to receive placebo or 20 mg of memantine daily for 28 weeks. The primary effica…
12673721	Khayat D. Rixe O. Martin G. Soubrane C. Banzet M. Bazex JA. Lauret P. Verola O. Auclerc G. Harper P. Banzet P. French Group of Research on Malignant Melanoma.	Surgical margins in cutaneous melanoma (2 cm versus 5 cm for lesions measuring less than 2.1-mm thick).	Cancer. 97(8):1941-6, 2003 Apr 15.	" BACKGROUND: This study addressed the question of whether limited surgery for primary malignant melanoma with a 2-cm margin is as good as a 5-cm margin. An update of a 16-year follow-up is provided. METHODS: Nine European Centers, over a period of 5 years, prospectively randomized 337 patients with melanoma measuring less than 2.1 mm in thickness to undergo a local excision with either a 2-cm or…
12677149	Jang JY. Kim SW. Han JK. Park SJ. Park YC. Joon Ahn Y. Park YH.	Randomized prospective trial of the effect of induced hypergastrinemia on the prevention of pancreatic atrophy after pancreatoduodenectomy in humans.	Annals of Surgery. 237(4):522-9, 2003 Apr.	" OBJECTIVE: To investigate whether gastrin has regenerative effect on the pancreas and in particular whether it prevents the atrophy of the distal pancreas after resection of pancreas in humans. SUMMARY BACKGROUND DATA: Although pancreatic regeneration after resection is well documented in animals, atrophy rather than regeneration of the distal remnant pancreas commonly occurs following pancreat…
12677155	O'Dwyer PJ. Serpell MG. Millar K. Paterson C. Young D. Hair A. Courtney CA. Horgan P. Kumar S. Walker A. Ford I.	Local or general anesthesia for open hernia repair: a randomized trial.	Annals of Surgery. 237(4):574-9, 2003 Apr.	" OBJECTIVE: To compare patient outcome following repair of a primary groin hernia under local (LA) or general anesthesia (GA) in a randomized clinical trial. SUMMARY BACKGROUND DATA: LA hernia repair is thought to be safer for patients, causes less postoperative pain, cost less, and is associated with a more rapid recovery when compared with the same operation performed under GA. METHODS: All pa…
12679222	Belhassen L. Pelle G. Dubois-Rande JL. Adnot S.	Improved endothelial function by the thromboxane A2 receptor antagonist S 18886 in patients with coronary artery disease treated with aspirin.	Journal of the American College of Cardiology. 41(7):1198-204, 2003 Apr 2.	OBJECTIVES: In this study, we evaluated the effect of S 18886, a specific thromboxane A(2) receptor antagonist, on endothelial function in patients with coronary artery disease (CAD). BACKGROUND: Impaired release of endothelial vasodilator substances and increased release of vasoconstrictor prostanoids both contribute to endothelial dysfunction in atherosclerosis. One unresolved question is wheth…
12683560	Bechtel JF. Christiansen JF. Sievers HH. Bartels C.	Low-energy cardioversion versus medical treatment for the termination of atrial fibrillation after CABG.	Annals of Thoracic Surgery. 75(4):1185-8, 2003 Apr.	" BACKGROUND: Atrial fibrillation (AF) is the most frequent complication after cardiac surgery and can cause considerable morbidity. Low-energy cardioversion (LEC) using biatrial epicardial wires implanted during surgery has been shown to be effective and safe in conscious patients, but has not been directly compared with medical treatment so far. We therefore prospectively studied the efficacy o…
12684358	Esposito K. Pontillo A. Di Palo C. Giugliano G. Masella M. Marfella R. Giugliano D.	Effect of weight loss and lifestyle changes on vascular inflammatory markers in obese women: a randomized trial.	JAMA. 289(14):1799-804, 2003 Apr 9.	" CONTEXT: Obesity is an independent risk factor for cardiovascular disease, which may be mediated by increased secretion of proinflammatory cytokines by adipose tissue. OBJECTIVE: To determine the effect of a program of changes in lifestyle designed to obtain a sustained reduction of body weight on markers of systemic vascular inflammation and insulin resistance. DESIGN AND SETTING: Randomized s…
12684363	Tate DF. Jackvony EH. Wing RR.	Effects of Internet behavioral counseling on weight loss in adults at risk for type 2 diabetes: a randomized trial.	JAMA. 289(14):1833-6, 2003 Apr 9.	" CONTEXT: Weight loss programs on the Internet appear promising for short-term weight loss but have not been studied for weight loss in individuals at risk of type 2 diabetes; thus, the longer-term efficacy is unknown. OBJECTIVE: To compare the effects of an Internet weight loss program alone vs with the addition of behavioral counseling via e-mail provided for 1 year to individuals at risk of t…
12686329	Montalescot G. Bal-dit-Sollier C. Chibedi D. Collet JP. Soulat T. Dalby M. Choussat R. Cohen A. Slama M. Steg PG. Dubois-Rande JL. Metzger JP. Tarragano F. Guermonprez JL. Drouet L. ARMADA Investigators.	Comparison of effects on markers of blood cell activation of enoxaparin, dalteparin, and unfractionated heparin in patients with unstable angina pectoris or non-ST-segment elevation acute myocardial infarction (the ARMADA study).	American Journal of Cardiology. 91(8):925-30, 2003 Apr 15.	The low-molecular-weight heparins (LMWHs) enoxaparin and dalteparin have shown superior and equivalent efficacy, respectively, over unfractionated heparin (UFH) in patients with unstable angina pectoris (UAP) or non-ST-segment elevation myocardial infarction (NSTEMI). This study aimed to identify markers of blood cell activation that are independent predictors of outcomes at 1 month and to compar…
12686336	Lucas CP. Boldrin MN. Reaven GM.	Effect of orlistat added to diet (30% of calories from fat) on plasma lipids, glucose, and insulin in obese patients with hypercholesterolemia.	American Journal of Cardiology. 91(8):961-4, 2003 Apr 15.	The objective of this study was to quantify the effectiveness of orlistat plus a reduced calorie diet on decreasing cardiovascular disease risk in obese individuals with elevated low-density lipoprotein (LDL) cholesterol concentrations, and to compare the beneficial effects in patients with hypercholesterolemia only (type IIA) with those in subjects with combined dyslipidemia (type IIB). Hypercho…
12687534	Fleischmann RM. Schechtman J. Bennett R. Handel ML. Burmester GR. Tesser J. Modafferi D. Poulakos J. Sun G.	Anakinra, a recombinant human interleukin-1 receptor antagonist (r-metHuIL-1ra), in patients with rheumatoid arthritis: A large, international, multicenter, placebo-controlled trial.	Arthritis & Rheumatism. 48(4):927-34, 2003 Apr.	" OBJECTIVE: To evaluate the safety of anakinra (a recombinant human interleukin-1 receptor antagonist) in a large population of patients with rheumatoid arthritis (RA), typical of those seen in clinical practice. METHODS: A total of 1,414 patients were randomly assigned to treatment with 100 mg of anakinra or placebo, administered daily by subcutaneous injection. Background medications included …
12687557	Braun J. Baraliakos X. Golder W. Brandt J. Rudwaleit M. Listing J. Bollow M. Sieper J. Van Der Heijde D.	Magnetic resonance imaging examinations of the spine in patients with ankylosing spondylitis, before and after successful therapy with infliximab: evaluation of a new scoring system.	Arthritis & Rheumatism. 48(4):1126-36, 2003 Apr.	" OBJECTIVE: To evaluate a magnetic resonance imaging (MRI) scoring system for the assessment of spinal inflammation in patients with ankylosing spondylitis (AS) who participated in a randomized, placebo-controlled trial of infliximab, and to examine whether infliximab is also effective for the reduction of MRI-proven spinal inflammation. METHODS: Twenty patients with AS (9 women and 11 men, mean…
12692051	Kellow J. Lee OY. Chang FY. Thongsawat S. Mazlam MZ. Yuen H. Gwee KA. Bak YT. Jones J. Wagner A.	An Asia-Pacific, double blind, placebo controlled, randomised study to evaluate the efficacy, safety, and tolerability of tegaserod in patients with irritable bowel syndrome.[see comment].	Gut. 52(5):671-6, 2003 May.	" BACKGROUND: Tegaserod has been shown to be an effective therapy for the multiple symptoms of irritable bowel syndrome (IBS) in Western populations. However, little information is available regarding the use of tegaserod in the Asia-Pacific population. AIMS: To evaluate the efficacy, safety, and tolerability of tegaserod versus placebo in patients with IBS from the Asia-Pacific region. PATIENTS:…
12692056	Adinolfi LE. Utili R. Tonziello A. Ruggiero G.	Effects of alpha interferon induction plus ribavirin with or without amantadine in the treatment of interferon non-responsive chronic hepatitis C: a randomised trial.	Gut. 52(5):701-5, 2003 May.	" BACKGROUND: Fifty per cent of chronic hepatitis C patients are non-responders to interferon. At present, there are no recommended therapeutic options for non-responders. AIMS: The safety and long term effect of alpha interferon induction plus ribavirin with or without amantadine in the treatment of interferon non-responsive chronic hepatitis C was evaluated. PATIENTS AND METHODS: A total of 114…
12695148	Hay EM. Thomas E. Paterson SM. Dziedzic K. Croft PR.	A pragmatic randomised controlled trial of local corticosteroid injection and physiotherapy for the treatment of new episodes of unilateral shoulder pain in primary care.	Annals of the Rheumatic Diseases. 62(5):394-9, 2003 May.	" OBJECTIVES: To compare the long term effectiveness of local steroid injections administered by general practitioners with practice based physiotherapy for treating patients presenting in primary care with new episodes of unilateral shoulder pain. METHODS: Adults consulting with shoulder pain were recruited by their general practitioner. Patients were randomly allocated to receive either cortico…
12695153	Hoekstra M. van Ede AE. Haagsma CJ. van de Laar MA. Huizinga TW. Kruijsen MW. Laan RF.	Factors associated with toxicity, final dose, and efficacy of methotrexate in patients with rheumatoid arthritis.	Annals of the Rheumatic Diseases. 62(5):423-6, 2003 May.	OBJECTIVE: To study factors associated with toxicity, final dose, and efficacy of methotrexate (MTX) in patients with rheumatoid arthritis (RA). METHODS: Data were used from a randomised clinical 48 week trial on 411 patients with RA all treated with MTX, comparing folates and placebo. Logistic regression was used to study the relation between baseline variables and various dependent factors, inc…
12695290	Nademanee K. Veerakul G. Mower M. Likittanasombat K. Krittayapong R. Bhuripanyo K. Sitthisook S. Chaothawee L. Lai MY. Azen SP.	Defibrillator Versus beta-Blockers for Unexplained Death in Thailand (DEBUT): a randomized clinical trial.[see comment].	Circulation. 107(17):2221-6, 2003 May 6.	" BACKGROUND: Sudden Unexplained Death Syndrome (SUDS) is the leading cause of death in young, healthy, Southeast Asian men. The role of an implantable cardioverter defibrillator (ICD) for mortality reduction in these patients remains unclear. METHODS AND RESULTS: The Defibrillator Versus beta-Blockers for Unexplained Death in Thailand (DEBUT) study is a randomized, clinical trial conducted in 2 …
12697853	Ichinose Y. Genka K. Koike T. Kato H. Watanabe Y. Mori T. Iioka S. Sakuma A. Ohta M. NK421 Lung Cancer Surgery Group.	Randomized double-blind placebo-controlled trial of bestatin in patients with resected stage I squamous-cell lung carcinoma.	Journal of the National Cancer Institute. 95(8):605-10, 2003 Apr 16.	BACKGROUND: Bestatin is a potent aminopeptidase inhibitor that has immunostimulant and antitumor activity. We conducted a prospective randomized, double-blind, placebo-controlled trial to determine whether postoperative adjuvant treatment with bestatin could prolong the survival of patients with completely resected stage I squamous-cell lung carcinoma. METHODS: Patients with confirmed, resected s…
12697867	Baldini L. Brugiatelli M. Luminari S. Lombardo M. Merli F. Sacchi S. Gobbi P. Liberati M. Cavanna L. Colombi M. Stelitano C. Goldaniga M. Morabito F. Federico M. Silingardi V. Gruppo Italiano per lo Studio dei Linfomi.	Treatment of indolent B-Cell nonfollicular lymphomas: final results of the LL01 randomized trial of the Gruppo Italiano per lo Studio dei Linfomi.	Journal of Clinical Oncology. 21(8):1459-65, 2003 Apr 15.	" PURPOSE: To evaluate the effect of epirubicin on therapeutic response and survival in patients with indolent nonfollicular B-cell lymphomas (INFL) treated with pulsed high-dose chlorambucil. PATIENTS AND METHODS: A total of 170 untreated patients with advanced/active INFL were randomly assigned to receive either eight cycles of high-dose chlorambucil (15 mg/m2/d) plus prednisone (100 mg/d) for …
12697871	Grossman SA. O'Neill A. Grunnet M. Mehta M. Pearlman JL. Wagner H. Gilbert M. Newton HB. Hellman R. Eastern Cooperative Oncology Group.	Phase III study comparing three cycles of infusional carmustine and cisplatin followed by radiation therapy with radiation therapy and concurrent carmustine in patients with newly diagnosed supratentorial glioblastoma multiforme: Eastern Cooperative Oncology Group Trial 2394.	Journal of Clinical Oncology. 21(8):1485-91, 2003 Apr 15.	" PURPOSE: This phase III Eastern Cooperative Oncology Group-Southwest Oncology Group intergroup study was conducted to determine whether three 72-hour infusions of carmustine (BiCNU) and cisplatin administered monthly before external-beam radiotherapy would improve the survival of patients with newly diagnosed glioblastoma multiforme. The control arm consisted of radiation with standard adjuvant…
12697884	Taylor RE. Bailey CC. Robinson K. Weston CL. Ellison D. Ironside J. Lucraft H. Gilbertson R. Tait DM. Walker DA. Pizer BL. Imeson J. Lashford LS. International Society of Paediatric Oncology. United Kingdom Children's Cancer Study Group.	Results of a randomized study of preradiation chemotherapy versus radiotherapy alone for nonmetastatic medulloblastoma: The International Society of Paediatric Oncology/United Kingdom Children's Cancer Study Group PNET-3 Study.	Journal of Clinical Oncology. 21(8):1581-91, 2003 Apr 15.	" PURPOSE: To determine whether preradiotherapy (RT) chemotherapy would improve outcome for Chang stage M0-1 medulloblastoma when compared with RT alone. Chemotherapy comprised vincristine 1.5 mg/m2 weekly for 10 weeks and four cycles of etoposide 100 mg/m2 daily for 3 days, and carboplatin 500 mg/m2 daily for 2 days alternating with cyclophosphamide 1.5 g/m2. PATIENTS AND METHODS: Patients aged …
12699950	Omran H. Schmidt H. Hackenbroch M. Illien S. Bernhardt P. von der Recke G. Fimmers R. Flacke S. Layer G. Pohl C. Luderitz B. Schild H. Sommer T.	Silent and apparent cerebral embolism after retrograde catheterisation of the aortic valve in valvular stenosis: a prospective, randomised study.[see comment].	Lancet. 361(9365):1241-6, 2003 Apr 12.	" BACKGROUND: In most patients, severity of valvular aortic stenosis can be accurately assessed non-invasively by echocardiography. However, retrograde catheterisation of the aortic valve is often undertaken. This procedure has a potential risk of neurological complications, with an unknown incidence of clinically silent embolism. We aimed to establish the frequency of clinically apparent and sil…
12699951	Swank DJ. Swank-Bordewijk SC. Hop WC. van Erp WF. Janssen IM. Bonjer HJ. Jeekel J.	" Laparoscopic adhesiolysis in patients with chronic abdominal pain: a blinded randomised controlled multi-centre trial.[see comment][erratum appears in Lancet. 2003 Jun;361(9376):2250]."	Lancet. 361(9365):1247-51, 2003 Apr 12.	" BACKGROUND: Laparoscopic adhesiolysis for chronic abdominal pain is controversial and is not evidence based. We aimed to test our hypothesis that laparoscopic adhesiolysis leads to substantial pain relief and improvement in quality of life in patients with adhesions and chronic abdominal pain. METHODS: Patients had diagnostic laparoscopy for chronic abdominal pain attributed to adhesions; other…
12706932	Vongpatanasin W. Tuncel M. Wang Z. Arbique D. Mehrad B. Jialal I.	Differential effects of oral versus transdermal estrogen replacement therapy on C-reactive protein in postmenopausal women.	Journal of the American College of Cardiology. 41(8):1358-63, 2003 Apr 16.	OBJECTIVES: We investigated whether the route of estrogen replacement therapy (ET) is the major determinant of C-reactive protein (CRP) in postmenopausal women. BACKGROUND: Recent studies demonstrated that oral ET causes a sustained increase in CRP, implicating a proinflammatory effect. Because CRP is synthesized in the liver, we hypothesized that estrogen-induced CRP elevation is related to firs…
12712491	Weinbroum AA. Bender B. Bickels J. Nirkin A. Marouani N. Chazam S. Meller I. Kollender Y.	Preoperative and postoperative dextromethorphan provides sustained reduction in postoperative pain and patient-controlled epidural analgesia requirement: a randomized, placebo-controlled, double-blind study in lower-body bone malignancy-operated patients.	Cancer. 97(9):2334-40, 2003 May 1.	BACKGROUND: Pain is mediated centrally by N-methyl-D-aspartate (NMDA) receptors. The antinociceptive effects of preincision dextromethorphan (DM), an NMDA antagonist, have been demonstrated in surgical patients under general or epidural anesthesia. The investigated the effects of DM on postoperative pain and other parameters in patients undergoing surgery for bone malignancy under standardized co…
12721239	Courneya KS. Mackey JR. Bell GJ. Jones LW. Field CJ. Fairey AS.	Randomized controlled trial of exercise training in postmenopausal breast cancer survivors: cardiopulmonary and quality of life outcomes.[see comment].	Journal of Clinical Oncology. 21(9):1660-8, 2003 May 1.	" PURPOSE: To determine the effects of exercise training on cardiopulmonary function and quality of life (QOL) in postmenopausal breast cancer survivors who had completed surgery, radiotherapy, and/or chemotherapy with or without current hormone therapy use. METHODS: Fifty-three postmenopausal breast cancer survivors were randomly assigned to an exercise (n = 25) or control (n = 28) group. The ex…
12721253	Leong SS. Tan EH. Fong KW. Wilder-Smith E. Ong YK. Tai BC. Chew L. Lim SH. Wee J. Lee KM. Foo KF. Ang P. Ang PT.	Randomized double-blind trial of combined modality treatment with or without amifostine in unresectable stage III non-small-cell lung cancer.	Journal of Clinical Oncology. 21(9):1767-74, 2003 May 1.	PURPOSE: Greater toxicities have been recognized to be a consequence of combined chemotherapy and radiotherapy in the treatment of locally advanced non-small-cell lung cancer (NSCLC). This study was designed to determine if the use of amifostine could reduce treatment-related toxicities associated with the use of paclitaxel plus carboplatin and thoracic radiotherapy. PATIENTS AND METHODS: Sixty p…
12721259	Parnes HL. Cirrincione C. Aisner J. Berry DA. Allen SL. Abrams J. Chuang E. Cooper MR. Perry MC. Duggan DB. Szatrowski TP. Henderson IC. Norton L. Cancer and Leukemia Group B.	Phase III study of cyclophosphamide, doxorubicin, and fluorouracil (CAF) plus leucovorin versus CAF for metastatic breast cancer: Cancer and Leukemia Group B 9140.	Journal of Clinical Oncology. 21(9):1819-24, 2003 May 1.	" PURPOSE: To determine whether biochemical modulation with LV (leucovorin) enhances the efficacy of CAF (cyclophosphamide, doxorubicin, and fluorouracil) against metastatic breast cancer. PATIENTS AND METHODS: Women with histologically confirmed stage IV breast cancer, Cancer and Leukemia Group B (CALGB) performance status 0 to 2, and no prior chemotherapy for metastatic disease were randomly as…
12730861	Gionchetti P. Rizzello F. Helwig U. Venturi A. Lammers KM. Brigidi P. Vitali B. Poggioli G. Miglioli M. Campieri M.	Prophylaxis of pouchitis onset with probiotic therapy: a double-blind, placebo-controlled trial.[see comment].	Gastroenterology. 124(5):1202-9, 2003 May.	" BACKGROUND & AIMS: We have recently documented the efficacy of a highly concentrated probiotic preparation (VSL#3) in the prevention of flare-up in patients with chronic pouchitis. The aim of this study was to compare probiotic therapy with VSL#3 versus placebo in the ability to prevent the onset of acute pouchitis during the first year after ileal pouch-anal anastomosis. METHODS: Forty consecu…
12732600	Dunser MW. Mayr AJ. Ulmer H. Knotzer H. Sumann G. Pajk W. Friesenecker B. Hasibeder WR.	Arginine vasopressin in advanced vasodilatory shock: a prospective, randomized, controlled study.[see comment].	Circulation. 107(18):2313-9, 2003 May 13.	BACKGROUND: Vasodilatory shock is a potentially lethal complication of severe disease in critically ill patients. Currently, catecholamines are the most widely used vasopressor agents to support blood pressure, but loss of catecholamine pressor effects is a well-known clinical dilemma. Arginine vasopressin (AVP) has recently been shown to be a potent vasopressor agent to stabilize cardiocirculato…
12732605	Hayashi M. Tsutamoto T. Wada A. Tsutsui T. Ishii C. Ohno K. Fujii M. Taniguchi A. Hamatani T. Nozato Y. Kataoka K. Morigami N. Ohnishi M. Kinoshita M. Horie M.	Immediate administration of mineralocorticoid receptor antagonist spironolactone prevents post-infarct left ventricular remodeling associated with suppression of a marker of myocardial collagen synthesis in patients with first anterior acute myocardial infarction.[see comment].	Circulation. 107(20):2559-65, 2003 May 27.	BACKGROUND: Aldosterone (ALD) has been shown to stimulate cardiac collagen synthesis and fibroblast proliferation via activation of local mineralocorticoid receptors. In patients with acute myocardial infarction, we demonstrated that ALD was extracted through the infarct heart and extracting ALD-stimulated post-infarct left ventricular (LV) remodeling. METHODS AND RESULTS: To evaluate the effect …
12732606	St John Sutton M. Lee D. Rouleau JL. Goldman S. Plappert T. Braunwald E. Pfeffer MA.	Left ventricular remodeling and ventricular arrhythmias after myocardial infarction.[see comment].	Circulation. 107(20):2577-82, 2003 May 27.	BACKGROUND: The relation between left ventricular (LV) remodeling and ventricular arrhythmias after myocardial infarction is poorly documented. We investigated the relations between LV size, hypertrophy, and function and ventricular arrhythmias in 263 patients from the Survival and Ventricular Enlargement (SAVE) study, using quantitative 2D echocardiography and ambulatory ECG monitoring after myo…
12733136	Bjurstam N. Bjorneld L. Warwick J. Sala E. Duffy SW. Nystrom L. Walker N. Cahlin E. Eriksson O. Hafstrom LO. Lingaas H. Mattsson J. Persson S. Rudenstam CM. Salander H. Save-Soderbergh J. Wahlin T.	The Gothenburg Breast Screening Trial.	Cancer. 97(10):2387-96, 2003 May 15.	" BACKGROUND: Although there is evidence for a reduction in breast carcinoma mortality with mammographic screening, some doubts have been expressed, and there is still uncertainty regarding the age specific effects. METHODS: The report on a randomized, controlled trial of mammographic screening for breast carcinoma that was conducted among 51,611 women (21,650 women who were invited to a screenin…
12734133	Connolly SJ. Sheldon R. Thorpe KE. Roberts RS. Ellenbogen KA. Wilkoff BL. Morillo C. Gent M. VPS II Investigators.	Pacemaker therapy for prevention of syncope in patients with recurrent severe vasovagal syncope: Second Vasovagal Pacemaker Study (VPS II): a randomized trial.[see comment].	JAMA. 289(17):2224-9, 2003 May 7.	" CONTEXT: Three previous small randomized trials have reported that pacemaker therapy is beneficial for patients with severe recurrent vasovagal syncope. However, because these trials were not double blind, they may have been biased in their assessment of outcomes and had a placebo effect of surgery. OBJECTIVE: To determine if pacing therapy reduces the risk of syncope in patients with vasovagal…
12734858	Biondo S. Pares D. Mora L. Marti Rague J. Kreisler E. Jaurrieta E.	Randomized clinical study of Gastrografin administration in patients with adhesive small bowel obstruction.[see comment].	British Journal of Surgery. 90(5):542-6, 2003 May.	BACKGROUND: Oral Gastrografin has been used to differentiate partial from complete small bowel obstruction (SBO). It may have a therapeutic effect and predict the need for early surgery in adhesive SBO. The aim of this study was to determine whether contrast examination in the management of SBO allows an early oral intake and reduces hospital stay. METHODS: Eighty-three patients admitted between …
12735558	Carrel TP. Eckstein FS. Englberger L. Windecker S. Meier B.	Pitfalls and key lessons with the symmetry proximal anastomotic device in coronary artery bypass surgery.	Annals of Thoracic Surgery. 75(5):1434-6, 2003 May.	" BACKGROUND: Increasing practice of less-invasive coronary artery bypass surgery has generated a revival of automated methods to facilitate the creation of vascular connections during coronary artery bypass grafting procedures. METHODS: We have reviewed our clinical experience with 107 patients who received at least one proximal Symmetry aortic connector from St. Jude Medical Anastomotic Technol…
12735570	Oliver WC Jr. Beynen FM. Nuttall GA. Schroeder DR. Ereth MH. Dearani JA. Puga FJ.	Blood loss in infants and children for open heart operations: albumin 5% versus fresh-frozen plasma in the prime.	Annals of Thoracic Surgery. 75(5):1506-12, 2003 May.	" BACKGROUND: Infants and children undergoing cardiopulmonary bypass become substantially hemodiluted secondary to the volume used to prime the oxygenator. Fresh-frozen plasma has been included in the prime to lessen dilution of clotting factors and correspondingly minimize blood loss and transfusions. METHODS: We prospectively randomized 56 patients weighing 10 kg or less who required cardiopulm…
12738463	Balaban DH. Leavell BS Jr. Oblinger MJ. Thompson WO. Bolton ND. Pambianco DJ.	Low volume bowel preparation for colonoscopy: randomized, endoscopist-blinded trial of liquid sodium phosphate versus tablet sodium phosphate.[see comment].	American Journal of Gastroenterology. 98(4):827-32, 2003 Apr.	" OBJECTIVE: The aim of this study was to compare the colon-cleansing effectiveness, ease of consumption, and side effect profiles of two commercially available preparations of sodium phosphate: liquid Fleet Phospho-soda and Visicol tablets. METHODS: Outpatients undergoing elective colonoscopy were sequentially randomized to one of two preparation groups: liquid: 45 ml at 7:00 PM, 45 ml 3 h befor…
12740337	Hawkey CJ. Laine L. Simon T. Quan H. Shingo S. Evans J. Rofecoxib Rheumatoid Arthritis Endoscopy Study Group.	Incidence of gastroduodenal ulcers in patients with rheumatoid arthritis after 12 weeks of rofecoxib, naproxen, or placebo: a multicentre, randomised, double blind study.	Gut. 52(6):820-6, 2003 Jun.	" BACKGROUND: Previous studies in patients with osteoarthritis have suggested that the selective cyclooxygenase (COX)-2 inhibitor rofecoxib results in less gastrointestinal damage than non-selective non-steroidal antiinflammatory drugs (NSAIDs). This study compared the incidence of endoscopically detected gastroduodenal ulcers in rheumatoid arthritis patients treated with rofecoxib or a non-selec…
12742278	Cice G. Ferrara L. D'Andrea A. D'Isa S. Di Benedetto A. Cittadini A. Russo PE. Golino P. Calabro R.	Carvedilol increases two-year survivalin dialysis patients with dilated cardiomyopathy: a prospective, placebo-controlled trial.	Journal of the American College of Cardiology. 41(9):1438-44, 2003 May 7.	" OBJECTIVES: We sought to evaluate the effects of carvedilol on mortality and morbidity in dialysis patients with dilated cardiomyopathy. BACKGROUND: Several lines of evidence support the concept that therapy with beta-blocking agents reduces morbidity and mortality in patients with congestive heart failure (HF), but the demonstration of such a survival benefit in dialysis patients with dilated …
12742282	Waehre T. Damas JK. Gullestad L. Holm AM. Pedersen TR. Arnesen KE. Torsvik H. Froland SS. Semb AG. Aukrust P.	Hydroxymethylglutaryl coenzyme a reductase inhibitors down-regulate chemokines and chemokine receptors in patients with coronary artery disease.	Journal of the American College of Cardiology. 41(9):1460-7, 2003 May 7.	" OBJECTIVES: We sought to investigate whether the activation of the chemokine network observed in patients with coronary artery disease (CAD) could be modified by treatment with 3-hydroxy-3-methylglutaryl coenzyme A reductase inhibitors (statins). BACKGROUND: Chemokines and chemokine receptors are important mediators in atherogenesis, and we hypothesized that the statins could affect the chemoki…
12742287	Rubartelli P. Verna E. Niccoli L. Giachero C. Zimarino M. Bernardi G. Vassanelli C. Campolo L. Martuscelli E. Gruppo Italiano di Studio sullo Stent nelle Occlusioni Coronariche Investigators.	Coronary stent implantation is superior to balloon angioplasty for chronic coronary occlusions: six-year clinical follow-up of the GISSOC trial.[see comment].	Journal of the American College of Cardiology. 41(9):1488-92, 2003 May 7.	" OBJECTIVES: We investigated whether the benefits of stent implantation over balloon percutaneous transluminal coronary angioplasty (PTCA) for treatment of chronic total coronary occlusions (CTO) are maintained in the long term. BACKGROUND: Several randomized trials have shown that in CTO, stent implantation confers clinical and angiographic mid-term outcomes superior to those observed after PTC…
12742978	Mancini D. Pinney S. Burkhoff D. LaManca J. Itescu S. Burke E. Edwards N. Oz M. Marks AR.	Use of rapamycin slows progression of cardiac transplantation vasculopathy.[see comment].	Circulation. 108(1):48-53, 2003 Jul 8.	" BACKGROUND: Cardiac transplantation vasculopathy is the leading cause of late death in heart transplantation recipients. Rapamycin is an immunosuppressant drug with potent antiproliferative and antimigratory effects. We investigated whether rapamycin could prevent progression of graft vasculopathy in 46 patients (age, 54+/-10 years; 4.3+/-2.3 years after transplantation) with severe disease. ME…
12743147	Bordeleau L. Szalai JP. Ennis M. Leszcz M. Speca M. Sela R. Doll R. Chochinov HM. Navarro M. Arnold A. Pritchard KI. Bezjak A. Llewellyn-Thomas HA. Sawka CA. Goodwin PJ.	Quality of life in a randomized trial of group psychosocial support in metastatic breast cancer: overall effects of the intervention and an exploration of missing data.	Journal of Clinical Oncology. 21(10):1944-51, 2003 May 15.	" PURPOSE: To evaluate the effect of a standardized group psychosocial intervention on health-related quality of life (HrQOL) in women with metastatic breast cancer and to explore the effect of missing data in HrQOL analyses. PATIENTS AND METHODS: Between 1993 and 1998, seven Canadian centers randomly assigned 235 eligible women to participate in a weekly, 90-minute, therapist-led support group t…
12745095	Huber W. Schipek C. Ilgmann K. Page M. Hennig M. Wacker A. Schweigart U. Lutilsky L. Valina C. Seyfarth M. Schomig A. Classen M.	Effectiveness of theophylline prophylaxis of renal impairment after coronary angiography in patients with chronic renal insufficiency.	American Journal of Cardiology. 91(10):1157-62, 2003 May 15.	" Contrast media can lead to renal impairment that results in longer hospitalization and increased mortality. Adenosine is a crucial mediator of contrast-induced nephropathy (CIN; an increase in serum creatinine of >or=0.5 mg/dl within 48 hours). Therefore, it was the purpose of our study to investigate whether the adenosine antagonist theophylline reduces the incidence of CIN after coronary angi…
12746365	Verstappen WH. van der Weijden T. Sijbrandij J. Smeele I. Hermsen J. Grimshaw J. Grol RP.	Effect of a practice-based strategy on test ordering performance of primary care physicians: a randomized trial.[see comment].	JAMA. 289(18):2407-12, 2003 May 14.	" CONTEXT: Numbers of diagnostic tests ordered by primary care physicians are growing and many of these tests seem to be unnecessary according to established, evidence-based guidelines. An innovative strategy that focused on clinical problems and associated tests was developed. OBJECTIVE: To determine the effects of a multifaceted strategy aimed at improving the performance of primary care physic…
12746908	Grootscholten C. van Bruggen MC. van der Pijl JW. de Jong EM. Ligtenberg G. Derksen RH. Berden JH. Dutch Working Party on Systemic Lupus Erythematosus.	Deposition of nucleosomal antigens (histones and DNA) in the epidermal basement membrane in human lupus nephritis.	Arthritis & Rheumatism. 48(5):1355-62, 2003 May.	OBJECTIVE: Antinuclear autoantibodies complexed to nucleosomes can bind to heparan sulfate (HS) in the glomerular basement membrane. This binding is due to the binding of the positively charged histones to the strongly anionic HS. Nucleosomes and histones have been identified in glomerular deposits in human lupus nephritis. We investigated whether nucleosomes are present in the basement membrane …
12759295	Zou J. Rudwaleit M. Brandt J. Thiel A. Braun J. Sieper J.	Up regulation of the production of tumour necrosis factor alpha and interferon gamma by T cells in ankylosing spondylitis during treatment with etanercept.	Annals of the Rheumatic Diseases. 62(6):561-4, 2003 Jun.	BACKGROUND: Treatment of active ankylosing spondylitis (AS) with the recombinant, soluble tumour necrosis factor alpha (TNFalpha) receptor molecule etanercept has been shown to be clinically highly effective. The precise mechanism of action, however, is not known. OBJECTIVE: To assess the change in the cytokine secreting ability of CD4+ and CD8+ T cells and macrophages during etanercept treatment…
12767434	Correia LC. Magalhaes LP. Santana O. Rocha MS. Passos LC. D'Oliveira A Jr. Esteves JP. Sposito AC.	Effect of atorvastatin (80 mg) on recurrent ischemia in unstable angina pectoris or non-ST-elevation acute myocardial infarction.	American Journal of Cardiology. 91(11):1355-7, 2003 Jun 1.
12767646	Mohler ER 3rd. Hiatt WR. Olin JW. Wade M. Jeffs R. Hirsch AT.	Treatment of intermittent claudication with beraprost sodium, an orally active prostaglandin I2 analogue: a double-blinded, randomized, controlled trial.[see comment].	Journal of the American College of Cardiology. 41(10):1679-86, 2003 May 21.	" OBJECTIVES: In the current study, we hypothesized that beraprost would: 1) improve treadmill exercise performance and quality of life; and 2) decrease rates of ischemic events in patients with intermittent claudication. BACKGROUND: Previous trials with beraprost sodium, an orally active prostaglandin I(2) analogue, in the treatment of claudication in patients with peripheral arterial disease (P…
12767648	Carlsson J. Miketic S. Windeler J. Cuneo A. Haun S. Micus S. Walter S. Tebbe U. STAF Investigators.	Randomized trial of rate-control versus rhythm-control in persistent atrial fibrillation: the Strategies of Treatment of Atrial Fibrillation (STAF) study.[see comment].	Journal of the American College of Cardiology. 41(10):1690-6, 2003 May 21.	" OBJECTIVES: This study was designed to compare two treatment strategies in patients with atrial fibrillation(AF): rhythm-control (restoration and maintenance of sinus rhythm) and rate-control (pharmacologic or invasive rate-control and anticoagulation). BACKGROUND: Atrial fibrillation is the most common arrhythmia. It is unclear whether a strategy of rhythm- or rate-control is better in terms o…
12771112	Shumaker SA. Legault C. Rapp SR. Thal L. Wallace RB. Ockene JK. Hendrix SL. Jones BN 3rd. Assaf AR. Jackson RD. Kotchen JM. Wassertheil-Smoller S. Wactawski-Wende J. WHIMS Investigators.	Estrogen plus progestin and the incidence of dementia and mild cognitive impairment in postmenopausal women: the Women's Health Initiative Memory Study: a randomized controlled trial.[see comment].	JAMA. 289(20):2651-62, 2003 May 28.	" CONTEXT: Postmenopausal women have a greater risk than men of developing Alzheimer disease, but studies of the effects of estrogen therapy on Alzheimer disease have been inconsistent. On July 8, 2002, the study drugs, estrogen plus progestin, in the Women's Health Initiative (WHI) trial were discontinued because of certain increased health risks in women receiving combined hormone therapy. OBJE…
12771113	Rapp SR. Espeland MA. Shumaker SA. Henderson VW. Brunner RL. Manson JE. Gass ML. Stefanick ML. Lane DS. Hays J. Johnson KC. Coker LH. Dailey M. Bowen D. WHIMS Investigators.	Effect of estrogen plus progestin on global cognitive function in postmenopausal women: the Women's Health Initiative Memory Study: a randomized controlled trial.[see comment].	JAMA. 289(20):2663-72, 2003 May 28.	CONTEXT: Observational studies have suggested that postmenopausal hormone treatment may improve cognitive function, but data from randomized clinical trials have been sparse and inconclusive. The Women's Health Initiative Memory Study (WHIMS) is an ancillary study of the Women's Health Initiative (WHI) hormone therapy trials. On July 8, 2002, the estrogen plus progestin therapy in the WHI trial w…
12771115	Young JB. Abraham WT. Smith AL. Leon AR. Lieberman R. Wilkoff B. Canby RC. Schroeder JS. Liem LB. Hall S. Wheelan K. Multicenter InSync ICD Randomized Clinical Evaluation (MIRACLE ICD) Trial Investigators.	Combined cardiac resynchronization and implantable cardioversion defibrillation in advanced chronic heart failure: the MIRACLE ICD Trial.[see comment].	JAMA. 289(20):2685-94, 2003 May 28.	" CONTEXT: Cardiac resynchronization therapy (CRT) through biventricular pacing is an effective treatment for heart failure (HF) with a wide QRS; however, the outcomes of patients requiring CRT and implantable cardioverter defibrillator (ICD) therapy are unknown. OBJECTIVE: To examine the efficacy and safety of combined CRT and ICD therapy in patients with New York Heart Association (NYHA) class …
12773645	Lazzarin A. Clotet B. Cooper D. Reynes J. Arasteh K. Nelson M. Katlama C. Stellbrink HJ. Delfraissy JF. Lange J. Huson L. DeMasi R. Wat C. Delehanty J. Drobnes C. Salgo M. TORO 2 Study Group.	Efficacy of enfuvirtide in patients infected with drug-resistant HIV-1 in Europe and Australia.[see comment].	New England Journal of Medicine. 348(22):2186-95, 2003 May 29.	BACKGROUND: The T-20 vs. Optimized Regimen Only Study 2 (TORO 2) compared the efficacy and safety of 24 weeks of treatment with the fusion inhibitor enfuvirtide in combination with an optimized background antiretroviral regimen with the efficacy and safety of the optimized background regimen alone. METHODS: The patients had previous treatment with each of the three classes of antiretroviral drugs…
12783911	Jarvik JG. Hollingworth W. Martin B. Emerson SS. Gray DT. Overman S. Robinson D. Staiger T. Wessbecher F. Sullivan SD. Kreuter W. Deyo RA.	Rapid magnetic resonance imaging vs radiographs for patients with low back pain: a randomized controlled trial.[see comment].	JAMA. 289(21):2810-8, 2003 Jun 4.	" CONTEXT: Faster magnetic resonance imaging (MRI) scanning has made MRI a potential cost-effective replacement for radiographs for patients with low back pain. However, whether rapid MRI scanning results in better patient outcomes than radiographic evaluation or a cost-effective alternative is unknown. OBJECTIVE: To determine the clinical and economic consequences of replacing spine radiographs …
12784408	Quilty B. Tucker M. Campbell R. Dieppe P.	Physiotherapy, including quadriceps exercises and patellar taping, for knee osteoarthritis with predominant patello-femoral joint involvement: randomized controlled trial.	Journal of Rheumatology. 30(6):1311-7, 2003 Jun.	OBJECTIVE: To design and carry out a randomized controlled trial of a complex, physical therapy based intervention for patello-femoral joint (PFJ) osteoarthritis (OA) of the knee, examining medium to longterm outcomes. METHODS: The participants, who had knee pain and predominant PFJ OA, were recruited from a large population based study. The study design was a controlled trial using prerandomizat…
12794815	Kremer JM. Weinblatt ME. Bankhurst AD. Bulpitt KJ. Fleischmann RM. Jackson CG. Atkins KM. Feng A. Burge DJ.	Etanercept added to background methotrexate therapy in patients with rheumatoid arthritis: continued observations.	Arthritis & Rheumatism. 48(6):1493-9, 2003 Jun.	OBJECTIVE: To observe the long-term safety and efficacy of combination therapy with etanercept and methotrexate in patients with rheumatoid arthritis (RA), and to determine whether the addition of etanercept allowed reductions in methotrexate or corticosteroid dosages while maintaining a clinical response. METHODS: Patients with RA who received methotrexate plus etanercept in a previous randomize…
12796137	Hoher M. Wohrle J. Wohlfrom M. Kamenz J. Nusser T. Grebe OC. Hanke H. Kochs M. Reske SN. Hombach V. Kotzerke J.	Intracoronary beta-irradiation with a rhenium-188-filled balloon catheter: a randomized trial in patients with de novo and restenotic lesions.	Circulation. 107(24):3022-7, 2003 Jun 24.	BACKGROUND: Restenosis requiring reintervention is the main limitation of coronary angioplasty. Intracoronary irradiation reduces neointimal proliferation. We studied the efficacy of a self-centering liquid rhenium-188-filled balloon catheter for coronary beta-brachytherapy. METHODS AND RESULTS: After successful coronary angioplasty with or without stenting, 225 patients (71% de novo lesions) wer…
12796578	Rosemurgy AS. Zervos EE. Bloomston M. Durkin AJ. Clark WC. Goff S.	Post-shunt re consumption favors small-diameter prosthetic H-graft portacaval shunt over TIPS for patients with poor hepatic reserve.	" Annals of Surgery. 237(6):820-5; discussion 825-7, 2003 Jun."	OBJECTIVE: To define the role of surgical shunting for patients with poor hepatic reserve (Child's class C) in the era of TIPS. SUMMARY BACKGROUND DATA: Most physicians prefer TIPS to surgical shunting for patients with poor hepatic reserve because of anticipated poor long-term survival. METHODS: Sixty-two patients of Child's class C with bleeding varices not amenable to endoscopic sclerotherapy …
12796584	Schenk WG 3rd. Burks SG. Gagne PJ. Kagan SA. Lawson JH. Spotnitz WD.	Fibrin sealant improves hemostasis in peripheral vascular surgery: a randomized prospective trial.	" Annals of Surgery. 237(6):871-6; discussion 876, 2003 Jun."	OBJECTIVE: To evaluate the efficacy and safety of an investigational fibrin sealant (FS) in a randomized prospective, partially blinded, controlled, multicenter trial. SUMMARY BACKGROUND DATA: Upper extremity vascular access surgery using polytetrafluorethylene (PTFE) graft placement for dialysis was chosen as a reproducible, clinically relevant model for evaluating the usefulness of FS. The FS c…
12796586	AbuRahma AF. Hopkins ES. Robinson PA. Deel JT. Agarwal S.	Prospective randomized trial of carotid endarterectomy with polytetrafluoroethylene versus collagen-impregnated dacron (Hemashield) patching: late follow-up.	" Annals of Surgery. 237(6):885-92; discussion 892-3, 2003 Jun."	OBJECTIVE: To compare the late clinical outcome and incidence of recurrent stenosis after carotid endarterectomy (CEA) with polytetrafluoroethylene (PTFE) versus Hemashield patching. SUMMARY BACKGROUND DATA: Several randomized trials have confirmed the advantages of patching over primary closure when performing CEA. METHODS: Two hundred CEAs (180 patients) were randomized into 100 with PTFE patch…
12798559	Lee MA. Weachter R. Pollak S. Kremers MS. Naik AM. Silverman R. Tuzi J. Wang W. Johnson LJ. Euler DE. ATTEST Investigators.	The effect of atrial pacing therapies on atrial tachyarrhythmia burden and frequency: results of a randomized trial in patients with bradycardia and atrial tachyarrhythmias.	Journal of the American College of Cardiology. 41(11):1926-32, 2003 Jun 4.	OBJECTIVES: The Atrial Therapy Efficacy and Safety Trial (ATTEST) was a prospective, randomized study to evaluate preventive pacing and antitachycardia pacing (ATP) in patients with symptomatic atrial fibrillation (AF) or atrial tachycardia (AT). BACKGROUND: The effect of the combination of atrial prevention and termination algorithms on AT/AF burden and frequency in pacemaker patients is unknown…
12801957	Probert CS. Hearing SD. Schreiber S. Kuhbacher T. Ghosh S. Arnott ID. Forbes A.	Infliximab in moderately severe glucocorticoid resistant ulcerative colitis: a randomised controlled trial.	Gut. 52(7):998-1002, 2003 Jul.	" BACKGROUND: Tumour necrosis factor production is increased in the mucosa of patients with active ulcerative colitis. The benefits of infliximab in Crohn's disease are established. We investigated its efficacy in ulcerative colitis. METHODS: We conducted a randomised placebo controlled trial of infliximab (5 mg/kg) in the treatment of glucocorticoid resistant ulcerative colitis. Infusions were g…
12802023	Meis PJ. Klebanoff M. Thom E. Dombrowski MP. Sibai B. Moawad AH. Spong CY. Hauth JC. Miodovnik M. Varner MW. Leveno KJ. Caritis SN. Iams JD. Wapner RJ. Conway D. O'Sullivan MJ. Carpenter M. Mercer B. Ramin SM. Thorp JM. Peaceman AM. Gabbe S. National Institute of Child Health and Human Development Maternal-Fetal Medicine Units Network.	" Prevention of recurrent preterm delivery by 17 alpha-hydroxyprogesterone caproate.[see comment][erratum appears in N Engl J Med. 2003 Sep 25;349(13):1299]."	New England Journal of Medicine. 348(24):2379-85, 2003 Jun 12.	" BACKGROUND: Women who have had a spontaneous preterm delivery are at greatly increased risk for preterm delivery in subsequent pregnancies. The results of several small trials have suggested that 17 alpha-hydroxyprogesterone caproate (17P) may reduce the risk of preterm delivery. METHODS: We conducted a double-blind, placebo-controlled trial involving pregnant women with a documented history of…
12802024	Diehl V. Franklin J. Pfreundschuh M. Lathan B. Paulus U. Hasenclever D. Tesch H. Herrmann R. Dorken B. Muller-Hermelink HK. Duhmke E. Loeffler M. German Hodgkin's Lymphoma Study Group.	Standard and increased-dose BEACOPP chemotherapy compared with COPP-ABVD for advanced Hodgkin's disease.[see comment].	New England Journal of Medicine. 348(24):2386-95, 2003 Jun 12.	" BACKGROUND: Faced with unsatisfactory results of treatment for advanced Hodgkin's disease, we investigated three combinations of chemotherapy. METHODS: From 1993 to 1998, 1201 eligible patients 15 to 65 years of age who had newly diagnosed Hodgkin's disease in unfavorable stage IIB or IIIA or stage IIIB or IV were randomly assigned to receive eight cycles of cyclophosphamide, vincristine, proca…
12802025	Aleman BM. Raemaekers JM. Tirelli U. Bortolus R. van 't Veer MB. Lybeert ML. Keuning JJ. Carde P. Girinsky T. van der Maazen RW. Tomsic R. Vovk M. van Hoof A. Demeestere G. Lugtenburg PJ. Thomas J. Schroyens W. De Boeck K. Baars JW. Kluin-Nelemans JC. Carrie C. Aoudjhane M. Bron D. Eghbali H. Smit WG. Meerwaldt JH. Hagenbeek A. Pinna A. Henry-Amar M. European Organization for Research and Treatme…	Involved-field radiotherapy for advanced Hodgkin's lymphoma.[see comment].	New England Journal of Medicine. 348(24):2396-406, 2003 Jun 12.	" BACKGROUND: The use of involved-field radiotherapy after chemotherapy for advanced Hodgkin's lymphoma is controversial. METHODS: We randomly assigned patients with previously untreated stage III or IV Hodgkin's lymphoma who were in complete remission after hybrid chemotherapy with mechlorethamine, vincristine, procarbazine, prednisone, doxorubicin, bleomycin, and vinblastine (MOPP-ABV) to recei…
12804735	Yadav JS. Ziada KM. Almany S. Davis TP. Castaneda F.	Comparison of the QuickSeal Femoral Arterial Closure System with manual compression following diagnostic and interventional catheterization procedures.	American Journal of Cardiology. 91(12):1463-6, A6, 2003 Jun 15.
12805340	Graham PH. Browne L. Cox H. Graham J.	Inhalation aromatherapy during radiotherapy: results of a placebo-controlled double-blind randomized trial.	Journal of Clinical Oncology. 21(12):2372-6, 2003 Jun 15.	PURPOSE: To determine whether the inhalation of aromatherapy during radiotherapy reduces anxiety. PATIENTS AND METHODS: Three hundred thirteen patients undergoing radiotherapy were randomly assigned to receive either carrier oil with fractionated oils, carrier oil only, or pure essential oils of lavender, bergamot, and cedarwood administered by inhalation concurrently with radiation treatment. Pa…
12806612	Murray B. Carter R. Imrie C. Evans S. O'Suilleabhain C.	Diclofenac reduces the incidence of acute pancreatitis after endoscopic retrograde cholangiopancreatography.[see comment].	Gastroenterology. 124(7):1786-91, 2003 Jun.	BACKGROUND & AIMS: Acute pancreatitis following endoscopic retrograde cholangiopancreatography presents a unique opportunity for prophylaxis and early modification of the disease process because the initial triggering event is temporally well defined and takes place in the hospital. We report a prospective, single-center, randomized, double-blind controlled trial to determine if rectal diclofenac…
12806613	Marchesini G. Bianchi G. Merli M. Amodio P. Panella C. Loguercio C. Rossi Fanelli F. Abbiati R. Italian BCAA Study Group.	Nutritional supplementation with branched-chain amino acids in advanced cirrhosis: a double-blind, randomized trial.[see comment].	Gastroenterology. 124(7):1792-801, 2003 Jun.	" BACKGROUND & AIMS: The role of oral supplementation with branched-chain amino acids (BCAA) in advanced cirrhosis is far from settled. A nutritional approach might prevent progressive liver failure and improve nutritional parameters and quality of life. METHODS: A multicenter, randomized study comparing 1-year nutritional supplementation with BCAA against lactoalbumin or maltodextrins was perfor…
12807937	Omura GA. Brady MF. Look KY. Averette HE. Delmore JE. Long HJ. Wadler S. Spiegel G. Arbuck SG.	Phase III trial of paclitaxel at two dose levels, the higher dose accompanied by filgrastim at two dose levels in platinum-pretreated epithelial ovarian cancer: an intergroup study.[see comment].	Journal of Clinical Oncology. 21(15):2843-8, 2003 Aug 1.	PURPOSE: To determine if increasing the dose of paclitaxel increases the probability of clinical response, progression-free survival, or overall survival in women who have persistent or recurrent ovarian cancer, and whether doubling the dose of prophylactic filgrastim accompanying the higher paclitaxel dose decreases the frequency of neutropenic fever. PATIENTS AND METHODS: Consenting patients wi…
12808614	Murphy GJ. Waller JR. Sandford RS. Furness PN. Nicholson ML.	Randomized clinical trial of the effect of microemulsion cyclosporin and tacrolimus on renal allograft fibrosis.	British Journal of Surgery. 90(6):680-6, 2003 Jun.	" BACKGROUND: The aim of this study was to compare the effect of Neoral cyclosporin- and tacrolimus-based therapy on the development of renal allograft fibrosis (chronic allograft nephropathy; CAN) in a prospective randomized trial. METHODS: A total of 102 patients undergoing renal transplantation were randomized to immunosuppression with either microemulsion cyclosporin (Neoral; 15 mg per kg per…
12808615	Kolby L. Persson G. Franzen S. Ahren B.	Randomized clinical trial of the effect of interferon alpha on survival in patients with disseminated midgut carcinoid tumours.	British Journal of Surgery. 90(6):687-93, 2003 Jun.	BACKGROUND: Midgut carcinoid tumours often present with widespread disease making curative surgery impossible. Medical treatment therefore plays a major role in the treatment of these patients. METHODS: In this prospective randomized study, the effect of interferon (IFN) alpha on survival and risk of tumour progression was evaluated in 68 patients with midgut carcinoid tumours metastatic to the l…
12809818	Sontag SJ. O'Connell S. Khandelwal S. Greenlee H. Schnell T. Nemchausky B. Chejfec G. Miller T. Seidel J. Sonnenberg A.	Asthmatics with gastroesophageal reflux: long term results of a randomized trial of medical and surgical antireflux therapies.	American Journal of Gastroenterology. 98(5):987-99, 2003 May.	" OBJECTIVE: In short term studies, asthma symptoms and pulmonary function have been reported to improve during and after medical treatment or surgical correction of gastroesophageal reflux (GER). In this study, we aimed to determine whether prolonged treatment of GER altered the long term natural history of asthma in asthmatics with GER. METHODS: A total of 62 patients with both GER and asthma e…
12809836	Verne GN. Davis RH. Robinson ME. Gordon JM. Eaker EY. Sninksy CA.	Treatment of chronic constipation with colchicine: randomized, double-blind, placebo-controlled, crossover trial.	American Journal of Gastroenterology. 98(5):1112-6, 2003 May.	OBJECTIVE: Refractory constipation is a common GI complaint seen by physicians in all practice settings. We have previously shown that p.d. colchicine (0.6 mg t.i.d.) increases the number of spontaneous bowel movements, hastens GI transit, and improves GI symptoms in patients with chronic constipation during an 8-wk, open-label therapeutic trial. The aim of this study was to determine if p.d. col…
12810426	Valat JP. Giraudeau B. Rozenberg S. Goupille P. Bourgeois P. Micheau-Beaugendre V. Soubrier M. Richard S. Thomas E.	Epidural corticosteroid injections for sciatica: a randomised, double blind, controlled clinical trial.	Annals of the Rheumatic Diseases. 62(7):639-43, 2003 Jul.	OBJECTIVE: To determine the efficacy of epidural corticosteroid injections for sciatica. METHODS: Three epidural injections (two day intervals) of 2 ml prednisolone acetate (50 mg) or 2 ml isotonic saline were administered to patients with sciatica presumably due to a disk herniation lasting 15-180 days. Self evaluation was the main judgment criterion at day 20. Patients who recovered or showed m…
12813116	Berkman LF. Blumenthal J. Burg M. Carney RM. Catellier D. Cowan MJ. Czajkowski SM. DeBusk R. Hosking J. Jaffe A. Kaufmann PG. Mitchell P. Norman J. Powell LH. Raczynski JM. Schneiderman N. Enhancing Recovery in Coronary Heart Disease Patients Investigators (ENRICHD).	Effects of treating depression and low perceived social support on clinical events after myocardial infarction: the Enhancing Recovery in Coronary Heart Disease Patients (ENRICHD) Randomized Trial.[see comment].	JAMA. 289(23):3106-16, 2003 Jun 18.	" CONTEXT: Depression and low perceived social support (LPSS) after myocardial infarction (MI) are associated with higher morbidity and mortality, but little is known about whether this excess risk can be reduced through treatment. OBJECTIVE: To determine whether mortality and recurrent infarction are reduced by treatment of depression and LPSS with cognitive behavior therapy (CBT), supplemented …
12813117	Bolton P. Bass J. Neugebauer R. Verdeli H. Clougherty KF. Wickramaratne P. Speelman L. Ndogoni L. Weissman M.	Group interpersonal psychotherapy for depression in rural Uganda: a randomized controlled trial.	JAMA. 289(23):3117-24, 2003 Jun 18.	" CONTEXT: Despite the importance of mental illness in Africa, few controlled intervention trials related to this problem have been published. OBJECTIVES: To test the efficacy of group interpersonal psychotherapy in alleviating depression and dysfunction and to evaluate the feasibility of conducting controlled trials in Africa. DESIGN, SETTING, AND PARTICIPANTS: For this cluster randomized, contr…
12814710	Collins R. Armitage J. Parish S. Sleigh P. Peto R. Heart Protection Study Collaborative Group.	MRC/BHF Heart Protection Study of cholesterol-lowering with simvastatin in 5963 people with diabetes: a randomised placebo-controlled trial.[see comment].	Lancet. 361(9374):2005-16, 2003 Jun 14.	" BACKGROUND: Individuals with diabetes are at increased risk of cardiovascular morbidity and mortality, although typically their plasma concentrations of LDL cholesterol are similar to those in the general population. Previous evidence about the effects of lowering cholesterol in people with diabetes has been limited, and most diabetic patients do not currently receive cholesterol-lowering thera…
12818283	De BK. Bandyopadhyay K. Das TK. Das D. Biswas PK. Majumdar D. Mandal SK. Ray S. Dasgupta S.	Portal pressure response to losartan compared with propranolol in patients with cirrhosis.[see comment].	American Journal of Gastroenterology. 98(6):1371-6, 2003 Jun.	" OBJECTIVES: Losartan, an angiotensin II receptor blocker, has portal hypotensive effects. This study evaluates the effect of losartan on portal pressure after 14 days and compares it with that of propranolol. METHODS: A total of 39 individuals with cirrhosis were randomized into two groups of 19 and 20 patients each and were treated with losartan and propranolol, respectively. Hepatic venous pr…
12821232	Liem A. Reynierse-Buitenwerf GH. Zwinderman AH. Jukema JW. van Veldhuisen DJ.	Secondary prevention with folic acid: effects on clinical outcomes.	Journal of the American College of Cardiology. 41(12):2105-13, 2003 Jun 18.	" OBJECTIVES: We sought to conduct a randomized trial with folic acid 0.5 mg/day in a patient population with stable coronary artery disease (CAD). BACKGROUND: Folic acid has favorable effects on vascular endothelium and lowers plasma homocysteine levels. In addition, homocysteine appears to be an independent risk factor for atherosclerotic disease. However, the value of folic acid in secondary p…
12821233	Baker CS. Wragg A. Kumar S. De Palma R. Baker LR. Knight CJ.	A rapid protocol for the prevention of contrast-induced renal dysfunction: the RAPPID study.	Journal of the American College of Cardiology. 41(12):2114-8, 2003 Jun 18.	" OBJECTIVES: This study was designed to test a rapid protocol of intravenous acetylcysteine for prevention of radiocontrast-induced nephropathy (RCIN). BACKGROUND: Oral acetylcysteine (NAC) may provide better prophylaxis against RCIN than intravenous (i.v.) hydration alone. Current protocols preclude prophylaxis of same-day or emergency patients owing to the need for prolonged pretreatment. METH…
12821234	Barst RJ. McGoon M. McLaughlin V. Tapson V. Rich S. Rubin L. Wasserman K. Oudiz R. Shapiro S. Robbins IM. Channick R. Badesch D. Rayburn BK. Flinchbaugh R. Sigman J. Arneson C. Jeffs R. Beraprost Study Group.	" Beraprost therapy for pulmonary arterial hypertension.[see comment][erratum appears in J Am Coll Cardiol. 2003 Aug 6;42(3):591]."	Journal of the American College of Cardiology. 41(12):2119-25, 2003 Jun 18.	" OBJECTIVES: The purpose of this study was to assess the safety and efficacy of the oral prostacyclin analogue beraprost sodium during a 12-month double-blind, randomized, placebo-controlled trial in patients with pulmonary arterial hypertension (PAH). BACKGROUND: Pulmonary arterial hypertension is a progressive disease that ultimately causes right heart failure and death. Despite the risks from…
12824205	Chlebowski RT. Hendrix SL. Langer RD. Stefanick ML. Gass M. Lane D. Rodabough RJ. Gilligan MA. Cyr MG. Thomson CA. Khandekar J. Petrovitch H. McTiernan A. WHI Investigators.	Influence of estrogen plus progestin on breast cancer and mammography in healthy postmenopausal women: the Women's Health Initiative Randomized Trial.[see comment].	JAMA. 289(24):3243-53, 2003 Jun 25.	" CONTEXT: The Women's Health Initiative trial of combined estrogen plus progestin was stopped early when overall health risks, including invasive breast cancer, exceeded benefits. Outstanding issues not previously addressed include characteristics of breast cancers observed among women using hormones and whether diagnosis may be influenced by hormone effects on mammography. OBJECTIVE: To determi…
12824459	Thompson IM. Goodman PJ. Tangen CM. Lucia MS. Miller GJ. Ford LG. Lieber MM. Cespedes RD. Atkins JN. Lippman SM. Carlin SM. Ryan A. Szczepanek CM. Crowley JJ. Coltman CA Jr.	The influence of finasteride on the development of prostate cancer.[see comment].	New England Journal of Medicine. 349(3):215-24, 2003 Jul 17.	" BACKGROUND: Androgens are involved in the development of prostate cancer. Finasteride, an inhibitor of 5alpha-reductase, inhibits the conversion of testosterone to dihydrotestosterone, the primary androgen in the prostate, and may reduce the risk of prostate cancer. METHODS: In the Prostate Cancer Prevention Trial, we randomly assigned 18,882 men 55 years of age or older with a normal digital r…
12826434	Hughes R. Goldkorn A. Masoli M. Weatherall M. Burgess C. Beasley R.	Use of isotonic nebulised magnesium sulphate as an adjuvant to salbutamol in treatment of severe asthma in adults: randomised placebo-controlled trial.[see comment].	Lancet. 361(9375):2114-7, 2003 Jun 21.	BACKGROUND: Intravenous magnesium can cause bronchodilation in treatment of severe asthma, however its effect by the nebulised route is uncertain. We aimed to assess the effectiveness of isotonic magnesium sulphate as an adjuvant to nebulised salbutamol in severe attacks of asthma. METHODS: We enrolled 52 patients with severe exacerbations of asthma presenting to the emergency departments at two …
12829663	Markman M. Liu PY. Wilczynski S. Monk B. Copeland LJ. Alvarez RD. Jiang C. Alberts D. Southwest Oncology Group. Gynecologic Oncology Group.	Phase III randomized trial of 12 versus 3 months of maintenance paclitaxel in patients with advanced ovarian cancer after complete response to platinum and paclitaxel-based chemotherapy: a Southwest Oncology Group and Gynecologic Oncology Group trial.[see comment].	Journal of Clinical Oncology. 21(13):2460-5, 2003 Jul 1.	PURPOSE: To determine whether continuing paclitaxel for an extended time period in women with advanced ovarian cancer who had achieved a clinically defined complete response to a platinum/paclitaxel-based chemotherapy could prolong subsequent progression-free survival (PFS) and affect ultimate survival. PATIENTS AND METHODS: Patients were randomly assigned to either three or 12 cycles of single-a…
12833472	Tchekmedyian NS. Kallich J. McDermott A. Fayers P. Erder MH.	The relationship between psychologic distress and cancer-related fatigue.	Cancer. 98(1):198-203, 2003 Jul 1.	BACKGROUND: The examined the relationship between changes in depression and anxiety levels with changes in fatigue levels among anemic patients with lung cancer who participated in a randomized, double-blind, placebo-controlled clinical trial of darbepoetin alfa for the treatment of anemia. METHODS: Patients completed the Brief Symptom Inventory (BSI) Depression and Anxiety subscales and the Func…
12842524	Giomarelli P. Scolletta S. Borrelli E. Biagioli B.	Myocardial and lung injury after cardiopulmonary bypass: role of interleukin (IL)-10.	Annals of Thoracic Surgery. 76(1):117-23, 2003 Jul.	BACKGROUND: Proinflammatory cytokines, such as tumor necrosis factor-alpha (TNF-alpha), interleukin (IL)-6, and IL-8 play a key role in the inflammatory cascade after cardiopulmonary bypass (CPB) and may induce cardiac and lung dysfunction. Antiinflammatory cytokines such as IL-10 may also significantly limit these complications. Corticosteroid administration before CPB increases blood IL-10 leve…
12842525	Kincaid EH. Monroe ML. Saliba DL. Kon ND. Byerly WG. Reichert MG.	Effects of preoperative enoxaparin versus unfractionated heparin on bleeding indices in patients undergoing coronary artery bypass grafting.	" Annals of Thoracic Surgery. 76(1):124-8; discussion 128, 2003 Jul."	BACKGROUND: We examined the effects of preoperative administration of enoxaparin (ENOX), a low-molecular-weight heparin, on bleeding indices and transfusion rates in patients undergoing coronary artery bypass grafting (CABG). METHODS: Patients undergoing isolated CABG between 1997 and 2002 who received preoperative ENOX or a continuous infusion of unfractionated heparin (UFH) were randomly divide…
12842526	Palatianos GM. Foroulis CN. Vassili MI. Astras G. Triantafillou K. Papadakis E. Lidoriki AA. Iliopoulou E. Melissari EN.	A prospective, double-blind study on the efficacy of the bioline surface-heparinized extracorporeal perfusion circuit.	Annals of Thoracic Surgery. 76(1):129-35, 2003 Jul.	BACKGROUND: We evaluated the newly introduced Bioline heparin coating and tested the hypothesis that surface heparinization limited to the oxygenator and the arterial filter will ameliorate systemic inflammation and preserve platelets during cardiopulmonary bypass (CPB). METHODS: In a prospective double-blind study, 159 patients underwent coronary revascularization using closed-system CPB with sy…
12842527	Huang H. Yao T. Wang W. Zhu D. Zhang W. Chen H. Fu W.	Continuous ultrafiltration attenuates the pulmonary injury that follows open heart surgery with cardiopulmonary bypass.	Annals of Thoracic Surgery. 76(1):136-40, 2003 Jul.	BACKGROUND: Pulmonary injury after cardiac surgery is one of the complications of cardiopulmonary bypass. We evaluated the ultrafiltration technique in preventing and relieving the pulmonary injury that can follow open heart surgery with cardiopulmonary bypass (CPB). METHODS: Thirty patients with congenital heart defects were divided into two groups. In the control group conventional cardiopulmon…
12847070	Wallentin L. Goldstein P. Armstrong PW. Granger CB. Adgey AA. Arntz HR. Bogaerts K. Danays T. Lindahl B. Makijarvi M. Verheugt F. Van de Werf F.	Efficacy and safety of tenecteplase in combination with the low-molecular-weight heparin enoxaparin or unfractionated heparin in the prehospital setting: the Assessment of the Safety and Efficacy of a New Thrombolytic Regimen (ASSENT)-3 PLUS randomized trial in acute myocardial infarction.	Circulation. 108(2):135-42, 2003 Jul 15.	BACKGROUND: The combination of a single-bolus fibrinolytic and a low-molecular-weight heparin may facilitate prehospital reperfusion and further improve clinical outcome in patients with ST-elevation myocardial infarction. METHODS AND RESULTS: In the prehospital setting, 1639 patients with ST-elevation myocardial infarction were randomly assigned to treatment with tenecteplase and either (1) intr…
12851275	Tice JA. Ettinger B. Ensrud K. Wallace R. Blackwell T. Cummings SR.	Phytoestrogen supplements for the treatment of hot flashes: the Isoflavone Clover Extract (ICE) Study: a randomized coontrolled trial.	JAMA. 290(2):207-14, 2003 Jul 9.	" CONTEXT: Clinical trials demonstrating increased risk of cardiovascular disease and breast cancer among women randomized to hormone replacement therapy have increased interest in other therapies for menopausal symptoms. Dietary supplements containing isoflavones are widely used as alternatives to hormonal therapies for hot flashes, but there is a paucity of data supporting their efficacy. OBJEC…
12851279	Abraham E. Reinhart K. Opal S. Demeyer I. Doig C. Rodriguez AL. Beale R. Svoboda P. Laterre PF. Simon S. Light B. Spapen H. Stone J. Seibert A. Peckelsen C. De Deyne C. Postier R. Pettila V. Artigas A. Percell SR. Shu V. Zwingelstein C. Tobias J. Poole L. Stolzenbach JC. Creasey AA. OPTIMIST Trial Study Group.	Efficacy and safety of tifacogin (recombinant tissue factor pathway inhibitor) in severe sepsis: a randomized controlled trial.[see comment].	JAMA. 290(2):238-47, 2003 Jul 9.	" CONTEXT: The expression and release of tissue factor is a major trigger for the activation of coagulation in patients with sepsis. Tissue factor pathway inhibitor (TFPI) forms a complex with tissue factor and blood protease factors leading to inhibition of thrombin generation and fibrin formation. OBJECTIVES: To determine if administration of tifacogin (recombinant TFPI) provides mortality bene…
12851867	Drossman DA. Toner BB. Whitehead WE. Diamant NE. Dalton CB. Duncan S. Emmott S. Proffitt V. Akman D. Frusciante K. Le T. Meyer K. Bradshaw B. Mikula K. Morris CB. Blackman CJ. Hu Y. Jia H. Li JZ. Koch GG. Bangdiwala SI.	Cognitive-behavioral therapy versus education and desipramine versus placebo for moderate to severe functional bowel disorders.[see comment].	Gastroenterology. 125(1):19-31, 2003 Jul.	" BACKGROUND & AIMS: Studies of antidepressants and psychological treatments in functional bowel disorders (FBD) are methodologically limited. The aim of this study was to assess the clinical efficacy and safety of cognitive-behavioral therapy (CBT) against education (EDU) and desipramine (DES) against placebo (PLA) in female patients with moderate to severe FBD (irritable bowel syndrome, functio…
12853587	Lee AY. Levine MN. Baker RI. Bowden C. Kakkar AK. Prins M. Rickles FR. Julian JA. Haley S. Kovacs MJ. Gent M. Randomized Comparison of Low-Molecular-Weight Heparin versus Oral Anticoagulant Therapy for the Prevention of Recurrent Venous Thromboembolism in Patients with Cancer (CLOT) Investigators.	Low-molecular-weight heparin versus a coumarin for the prevention of recurrent venous thromboembolism in patients with cancer.[see comment].	New England Journal of Medicine. 349(2):146-53, 2003 Jul 10.	" BACKGROUND: Patients with cancer have a substantial risk of recurrent thrombosis despite the use of oral anticoagulant therapy. We compared the efficacy of a low-molecular-weight heparin with that of an oral anticoagulant agent in preventing recurrent thrombosis in patients with cancer. METHODS: Patients with cancer who had acute, symptomatic proximal deep-vein thrombosis, pulmonary embolism, o…
12854103	Janssen IM. Swank DJ. Boonstra O. Knipscheer BC. Klinkenbijl JH. van Goor H.	Randomized clinical trial of ultrasonic versus electrocautery dissection of the gallbladder in laparoscopic cholecystectomy.[see comment].	British Journal of Surgery. 90(7):799-803, 2003 Jul.	BACKGROUND: Laparoscopic cholecystectomy is frequently complicated by gallbladder perforation and loss of bile or stones into the peritoneal cavity. The aim of this study was to compare the use of ultrasonic dissection and electrocautery with respect to the incidence of gallbladder perforation and intraoperative consequences. METHODS: Between January 1998 and January 2000, 200 patients undergoing…
12854104	Dobbins BM. Catton JA. Tighe MJ. Miller GV. Martin IG. McMahon MJ.	Randomized clinical trials to determine the role of topical glyceryl trinitrate in peripheral intravenous nutrition.	British Journal of Surgery. 90(7):804-10, 2003 Jul.	" BACKGROUND: The contribution of glyceryl trinitrate (GTN) to prevention of peripheral vein thrombophlebitis (PVT) during peripheral intravenous nutrition delivered by fine-bore midline intravenous catheter is unclear. The aim of this study was to establish its role. METHODS: Two consecutive randomized clinical trials were conducted. In trial 1 patients were randomized to receive standard periph…
12858441	D'Elia HF. Larsen A. Mattsson LA. Waltbrand E. Kvist G. Mellstrom D. Saxne T. Ohlsson C. Nordborg E. Carlsten H.	Influence of hormone replacement therapy on disease progression and bone mineral density in rheumatoid arthritis.	Journal of Rheumatology. 30(7):1456-63, 2003 Jul.	OBJECTIVE: Hormone replacement therapy (HRT) is known to exert a positive effect in preventing bone loss and a beneficial effect on the disease activity in rheumatoid arthritis (RA). We evaluated the effects of HRT on bone mineral density (BMD) and on the course of established RA. METHODS: Eighty-eight postmenopausal women with RA were randomly allocated to receive HRT, vitamin D3, and calcium su…
12860210	Lee SJ. Sacks FM.	Effect of pravastatin on intermediate-density and low-density lipoproteins containing apolipoprotein CIII in patients with diabetes mellitus.	American Journal of Cardiology. 92(2):121-4, 2003 Jul 15.	" The apolipoprotein (apo) B lipoproteins, intermediate-density lipoproteins (IDL) and low-density lipoproteins (LDL) that contain apo-CIII are associated with coronary heart disease in patients with diabetes mellitus. Apo-CIII is prominent in diabetic dyslipidemia. We studied whether these apo-B lipoprotein types containing apo-CIII in diabetics are reduced by 1 year of pravastatin treatment. We…
12860217	Klein AL. Murray RD. Grimm RA. Li J. Apperson-Hansen C. Jasper SE. Goodman-Bizon AS. Lieber EA. Black IW. ACUTE Investigators.	Bleeding complications in patients with atrial fibrillation undergoing cardioversion randomized to transesophageal echocardiographically guided and conventional anticoagulation therapies.	American Journal of Cardiology. 92(2):161-5, 2003 Jul 15.	In a multicenter randomized trial, we studied a transesophageal echocardiography (TEE) guided strategy with short-term anticoagulation compared with a conventional strategy for patients with atrial fibrillation >2 days' duration and undergoing cardioversion. Composite major and minor bleeding was a predetermined secondary end point of the study. The objective of the study was to assess the incide…
12860219	Zeng XH. Zeng XJ. Li YY.	Efficacy and safety of berberine for congestive heart failure secondary to ischemic or idiopathic dilated cardiomyopathy.	American Journal of Cardiology. 92(2):173-6, 2003 Jul 15.	This study was designed to assess the efficacy and safety of berberine for chronic congestive heart failure (CHF). One hundred fifty-six patients with CHF and >90 ventricular premature complexes (VPCs) and/or nonsustained ventricular tachycardia (VT) on 24-hour Holter monitoring were randomly divided into 2 groups. All patients were given conventional therapy for CHF, consisting of angiotensin-co…
12860733	Maillefert JF. Combe B. Goupille P. Cantagrel A. Dougados M.	Long term structural effects of combination therapy in patients with early rheumatoid arthritis: five year follow up of a prospective double blind controlled study.	Annals of the Rheumatic Diseases. 62(8):764-6, 2003 Aug.	OBJECTIVE: To evaluate whether early combined therapy with methotrexate (MTX) and sulfasalazine (SSZ) during the first year in early rheumatoid arthritis (RA) induces long term beneficial effects, compared with monotherapy, when the further treatment strategy is a free choice. METHODS: Study design: five year multicentre prospective longitudinal trial. Participants: 146/205 patients with RA previ…
12860904	Giannuzzi P. Temporelli PL. Corra U. Tavazzi L. ELVD-CHF Study Group.	Antiremodeling effect of long-term exercise training in patients with stable chronic heart failure: results of the Exercise in Left Ventricular Dysfunction and Chronic Heart Failure (ELVD-CHF) Trial.	Circulation. 108(5):554-9, 2003 Aug 5.	" BACKGROUND: The effects of exercise training (ET) on left ventricular (LV) remodeling in chronic heart failure are not definitively established, and the safety of ET in these patients is still debated. METHODS AND RESULTS: This multicenter study investigated the long-term effect of moderate ET on LV remodeling, work capacity, and quality of life (QoL) in 90 patients with stable chronic heart fa…
12860938	Vogelzang NJ. Rusthoven JJ. Symanowski J. Denham C. Kaukel E. Ruffie P. Gatzemeier U. Boyer M. Emri S. Manegold C. Niyikiza C. Paoletti P.	Phase III study of pemetrexed in combination with cisplatin versus cisplatin alone in patients with malignant pleural mesothelioma.[see comment].	Journal of Clinical Oncology. 21(14):2636-44, 2003 Jul 15.	PURPOSE: Patients with malignant pleural mesothelioma, a rapidly progressing malignancy with a median survival time of 6 to 9 months, have previously responded poorly to chemotherapy. We conducted a phase III trial to determine whether treatment with pemetrexed and cisplatin results in survival time superior to that achieved with cisplatin alone. PATIENTS AND METHODS: Chemotherapy-naive patients …
12865375	Goode PS. Burgio KL. Locher JL. Roth DL. Umlauf MG. Richter HE. Varner RE. Lloyd LK.	Effect of behavioral training with or without pelvic floor electrical stimulation on stress incontinence in women: a randomized controlled trial.[see comment].	JAMA. 290(3):345-52, 2003 Jul 16.	" CONTEXT: Pelvic floor electrical stimulation (PFES) has been shown to be effective for stress incontinence. However, its role in a multicomponent behavioral training program has not been defined. OBJECTIVE: To determine if PFES increases efficacy of behavioral training for community-dwelling women with stress incontinence. DESIGN AND SETTING: Prospective randomized controlled trial conducted fr…
12867606	Woodcock A. Forster L. Matthews E. Martin J. Letley L. Vickers M. Britton J. Strachan D. Howarth P. Altmann D. Frost C. Custovic A. Medical Research Council General Practice Research Framework.	Control of exposure to mite allergen and allergen-impermeable bed covers for adults with asthma.[see comment].	New England Journal of Medicine. 349(3):225-36, 2003 Jul 17.	" BACKGROUND: The effectiveness of avoidance of house-dust-mite allergen (Dermatophagoides pteronyssinus 1 [Der p1]) in the management of asthma is uncertain. METHODS: We conducted a double-blind, randomized, placebo-controlled study of allergen-impermeable bed covers involving 1122 adults with asthma. The primary outcomes were the mean morning peak expiratory flow rate over a four-week period du…
12874182	Topol EJ. Easton D. Harrington RA. Amarenco P. Califf RM. Graffagnino C. Davis S. Diener HC. Ferguson J. Fitzgerald D. Granett J. Shuaib A. Koudstaal PJ. Theroux P. Van de Werf F. Sigmon K. Pieper K. Vallee M. Willerson JT. Blockade of the Glycoprotein IIb/IIIa Receptor to Avoid Vascular Occlusion Trial Investigators.	Randomized, double-blind, placebo-controlled, international trial of the oral IIb/IIIa antagonist lotrafiban in coronary and cerebrovascular disease.	Circulation. 108(4):399-406, 2003 Jul 29.	" BACKGROUND: This is the primary report of the large-scale evaluation of lotrafiban, an orally administered IIb/IIIa receptor antagonist, a unique trial with respect to the platelet antagonist, protocol design, and inclusion of cerebrovascular disease in a significant proportion of patients. METHODS AND RESULTS: Patients with vascular disease were randomized to lotrafiban 30 or 50 mg BID on the …
12876093	Jenkins DJ. Kendall CW. Marchie A. Faulkner DA. Wong JM. de Souza R. Emam A. Parker TL. Vidgen E. Lapsley KG. Trautwein EA. Josse RG. Leiter LA. Connelly PW.	Effects of a dietary portfolio of cholesterol-lowering foods vs lovastatin on serum lipids and C-reactive protein.[see comment].	JAMA. 290(4):502-10, 2003 Jul 23.	" CONTEXT: To enhance the effectiveness of diet in lowering cholesterol, recommendations of the Adult Treatment Panel III of the National Cholesterol Education Program emphasize diets low in saturated fat together with plant sterols and viscous fibers, and the American Heart Association supports the use of soy protein and nuts. OBJECTIVE: To determine whether a diet containing all of these recomm…
12879472	Danson S. Middleton MR. O'Byrne KJ. Clemons M. Ranson M. Hassan J. Anderson H. Burt PA. Fairve-Finn C. Stout R. Dowd I. Ashcroft L. Beresford C. Thatcher N.	Phase III trial of gemcitabine and carboplatin versus mitomycin, ifosfamide, and cisplatin or mitomycin, vinblastine, and cisplatin in patients with advanced nonsmall cell lung carcinoma.	Cancer. 98(3):542-53, 2003 Aug 1.	" BACKGROUND: The compared gemcitabine and carboplatin (GC) with mitomycin, ifosfamide, and cisplatin (MIC) or mitomycin, vinblastine, and cisplatin (MVP) in patients with advanced nonsmall cell lung carcinoma (NSCLC). The primary objective was survival. Secondary objectives were time to disease progression, response rates, evaluation of toxicity, disease-related symptoms, World Health Organizati…
12885747	Okin PM. Devereux RB. Jern S. Kjeldsen SE. Julius S. Nieminen MS. Snapinn S. Harris KE. Aurup P. Edelman JM. Dahlof B. Losartan Intervention for Endpoint reduction in hypertension Study Investigations.	Regression of electrocardiographic left ventricular hypertrophy by losartan versus atenolol: The Losartan Intervention for Endpoint reduction in Hypertension (LIFE) Study.	Circulation. 108(6):684-90, 2003 Aug 12.	BACKGROUND: Electrocardiographic left ventricular hypertrophy (LVH) predicts cardiovascular morbidity and mortality, and regression of ECG LVH may predict improved prognosis in hypertensive patients. However, uncertainty persists as to how best to regress ECG LVH. METHODS AND RESULTS: Regression of ECG LVH with losartan versus atenolol therapy was assessed in 9193 hypertensive patients with ECG L…
12885800	Varia MA. Stehman FB. Bundy BN. Benda JA. Clarke-Pearson DL. Alvarez RD. Long HJ. Gynecologic Oncology Group.	Intraperitoneal radioactive phosphorus (32P) versus observation after negative second-look laparotomy for stage III ovarian carcinoma: a randomized trial of the Gynecologic Oncology Group.	Journal of Clinical Oncology. 21(15):2849-55, 2003 Aug 1.	" PURPOSE: The objectives of this prospective randomized study of consolidation therapy were to evaluate recurrence-free survival (RFS), overall survival (OS), and the morbidity of intraperitoneal (IP) chromic phosphate suspension (32P) therapy in patients with stage III epithelial ovarian carcinoma who have no detectable evidence of disease at the second-look laparotomy (SLL) procedure after pri…
12885805	Hauschild A. Weichenthal M. Balda BR. Becker JC. Wolff HH. Tilgen W. Schulte KW. Ring J. Schadendorf D. Lischner S. Burg G. Dummer R.	Prospective randomized trial of interferon alfa-2b and interleukin-2 as adjuvant treatment for resected intermediate- and high-risk primary melanoma without clinically detectable node metastasis.	Journal of Clinical Oncology. 21(15):2883-8, 2003 Aug 1.	" PURPOSE: Low-dose interferon alfa (IFNalpha) has been shown to have limited effects in the adjuvant treatment of patients with intermediate- and high-risk primary melanoma. We hypothesized that a combination regimen with low-dose interleukin-2 (IL-2) may improve survival prospects in these patients. PATIENTS AND METHODS: After wide excision of primary melanoma without clinically detectable lymp…
12891538	Wildner-Christensen M. Moller Hansen J. Schaffalitzky De Muckadell OB.	Rates of dyspepsia one year after Helicobacter pylori screening and eradication in a Danish population.	Gastroenterology. 125(2):372-9, 2003 Aug.	BACKGROUND & AIMS: Helicobacter pylori (Hp) is strongly correlated with peptic ulcer and is a risk factor for gastric cancer. The aim of this study was to assess whether screening and eradication of Hp in a general population would reduce the prevalence of dyspepsia and the incidence of peptic ulcer and thus save health care res and improve quality of life. METHODS: Twenty thousand individuals ag…
12894014	Machado M. Nygren J. Goldman S. Ljungqvist O.	Similar outcome after colonic pouch and side-to-end anastomosis in low anterior resection for rectal cancer: a prospective randomized trial.	Annals of Surgery. 238(2):214-20, 2003 Aug.	OBJECTIVES: To compare a colonic J-pouch or a side-to-end anastomosis after low-anterior resection for rectal cancer with regard to functional and surgical outcome. SUMMARY BACKGROUND DATA: A complication after restorative rectal surgery with a straight anastomosis is low-anterior resection syndrome with a postoperatively deteriorated anorectal function. The colonic J-reservoir is sometimes used …
12900339	Colombo A. Drzewiecki J. Banning A. Grube E. Hauptmann K. Silber S. Dudek D. Fort S. Schiele F. Zmudka K. Guagliumi G. Russell ME. TAXUS II Study Group.	Randomized study to assess the effectiveness of slow- and moderate-release polymer-based paclitaxel-eluting stents for coronary artery lesions.	Circulation. 108(7):788-94, 2003 Aug 19.	" BACKGROUND: Early clinical studies demonstrated the feasibility of local paclitaxel delivery in reducing restenosis after treatment of de novo coronary lesions in small patient populations. METHODS AND RESULTS: We conducted a randomized, double-blind trial of 536 patients at 38 medical centers evaluating slow-release (SR) and moderate-release (MR) formulations of a polymer-based paclitaxel-elut…
12902095	Banbury MK. Kouchoukos NT. Allen KB. Slaughter MS. Weissman NJ. Berry GJ. Horvath KA. ICEM 2000 Investigators.	Emboli capture using the Embol-X intraaortic filter in cardiac surgery: a multicentered randomized trial of 1,289 patients.	" Annals of Thoracic Surgery. 76(2):508-15; discussion 515, 2003 Aug."	BACKGROUND: Particulate emboli are thought to play a significant role in the development of cardiac surgical complications. Intraaortic filtration of particulate emboli may reduce the burden of this morbidity in cardiac patients. METHODS: A multiinstitutional randomized trial was designed and enrolled 1,289 patients at 22 centers. Six hundred forty-five patients were assigned to the treatment arm…
12904518	Hodis HN. Mack WJ. Azen SP. Lobo RA. Shoupe D. Mahrer PR. Faxon DP. Cashin-Hemphill L. Sanmarco ME. French WJ. Shook TL. Gaarder TD. Mehra AO. Rabbani R. Sevanian A. Shil AB. Torres M. Vogelbach KH. Selzer RH. Women's Estrogen-Progestin Lipid-Lowering Hormone Atherosclerosis Regression Trial Research Group.	Hormone therapy and the progression of coronary-artery atherosclerosis in postmenopausal women.[see comment].	New England Journal of Medicine. 349(6):535-45, 2003 Aug 7.	BACKGROUND: In postmenopausal women with coronary artery disease, conjugated equine estrogen with or without continuous administration of medroxyprogesterone acetate has failed to slow the progression of atherosclerosis. Whether 17beta-estradiol (the endogenous estrogen molecule) alone or administered sequentially with medroxyprogesterone acetate can slow the progression of atherosclerosis is unk…
12904519	Veronesi U. Paganelli G. Viale G. Luini A. Zurrida S. Galimberti V. Intra M. Veronesi P. Robertson C. Maisonneuve P. Renne G. De Cicco C. De Lucia F. Gennari R.	A randomized comparison of sentinel-node biopsy with routine axillary dissection in breast cancer.[see comment].	New England Journal of Medicine. 349(6):546-53, 2003 Aug 7.	BACKGROUND: Although numerous studies have shown that the status of the sentinel node is an accurate predictor of the status of the axillary nodes in breast cancer, the efficacy and safety of sentinel-node biopsy require validation. METHODS: From March 1998 to December 1999, we randomly assigned 516 patients with primary breast cancer in whom the tumor was less than or equal to 2 cm in diameter e…
12905545	MacKenzie S. Norrie J. Vella M. Drummond I. Walker A. Molloy R. Galloway DJ. O'Dwyer PJ.	Randomized clinical trial comparing consultant-led or open access investigation for large bowel symptoms.	British Journal of Surgery. 90(8):941-7, 2003 Aug.	" BACKGROUND: Referral of patients with large bowel symptoms is common and increasing. Currently most of these referrals are assessed at an outpatient clinic to determine the need and priority for investigation. METHODS: Over 21 months, 1131 patients referred by the general practitioner with large bowel symptoms were randomized. Patients in the consultant-led group were assessed by surgeons with …
12907008	O'Brien KL. Moulton LH. Reid R. Weatherholtz R. Oski J. Brown L. Kumar G. Parkinson A. Hu D. Hackell J. Chang I. Kohberger R. Siber G. Santosham M.	Efficacy and safety of seven-valent conjugate pneumococcal vaccine in American Indian children: group randomised trial.	Lancet. 362(9381):355-61, 2003 Aug 2.	" BACKGROUND: Streptococcus pneumoniae is the main cause of invasive bacterial disease in children aged younger than 2 years. Navajo and White Mountain Apache children have some of the highest rates of invasive pneumococcal disease documented in the world. We aimed to assess the safety and efficacy of a seven-valent polysaccharide protein conjugate pneumococcal vaccine (PnCRM7) against such disea…
12910512	Poggi MM. Danforth DN. Sciuto LC. Smith SL. Steinberg SM. Liewehr DJ. Menard C. Lippman ME. Lichter AS. Altemus RM.	Eighteen-year results in the treatment of early breast carcinoma with mastectomy versus breast conservation therapy: the National Cancer Institute Randomized Trial.	Cancer. 98(4):697-702, 2003 Aug 15.	" BACKGROUND: Between 1979-1987, the National Cancer Institute conducted a randomized, prospective study of mastectomy (MT) versus breast conservation therapy (BCT) in the treatment of patients with early-stage breast carcinoma. After a median potential follow-up of 18.4 years, the present the updated results. METHODS: After informed consent was obtained from each patient, 237 evaluable women wit…
12912807	Engler MM. Engler MB. Malloy MJ. Chiu EY. Schloetter MC. Paul SM. Stuehlinger M. Lin KY. Cooke JP. Morrow JD. Ridker PM. Rifai N. Miller E. Witztum JL. Mietus-Snyder M.	Antioxidant vitamins C and E improve endothelial function in children with hyperlipidemia: Endothelial Assessment of Risk from Lipids in Youth (EARLY) Trial.[see comment].	Circulation. 108(9):1059-63, 2003 Sep 2.	BACKGROUND: Hyperlipidemia is associated with endothelial dysfunction, an early event in atherosclerosis and predictor of risk for future coronary artery disease. Epidemiological studies suggest that increased dietary intake of antioxidants reduces the risk of coronary artery disease. The purpose of this study was to determine whether antioxidant vitamin therapy improves endothelial function and …
12913100	Engert A. Schiller P. Josting A. Herrmann R. Koch P. Sieber M. Boissevain F. De Wit M. Mezger J. Duhmke E. Willich N. Muller RP. Schmidt BF. Renner H. Muller-Hermelink HK. Pfistner B. Wolf J. Hasenclever D. Loffler M. Diehl V. German Hodgkin's Lymphoma Study Group.	Involved-field radiotherapy is equally effective and less toxic compared with extended-field radiotherapy after four cycles of chemotherapy in patients with early-stage unfavorable Hodgkin's lymphoma: results of the HD8 trial of the German Hodgkin's Lymphoma Study Group.	Journal of Clinical Oncology. 21(19):3601-8, 2003 Oct 1.	" PURPOSE: To investigate whether radiotherapy can be reduced without loss of efficacy from extended field (EF) to involved field (IF) after four cycles of chemotherapy. PATIENTS AND METHODS: Between 1993 and 1998, patients with newly diagnosed early-stage unfavorable HD were enrolled onto this multicenter study. Patients were randomly assigned to receive cyclophosphamide, vincristine, procarbazi…
12914883	Singh SN. Singh BN. Reda DJ. Fye CL. Ezekowitz MD. Fletcher RD. Sharma SC. Atwood JE. Jacobson AK. Lewis HD Jr. Antman EM. Falk RH. Lopez B. Tang XC.	Comparison of sotalol versus amiodarone in maintaining stability of sinus rhythm in patients with atrial fibrillation (Sotalol-Amiodarone Fibrillation Efficacy Trial [Safe-T]).	American Journal of Cardiology. 92(4):468-72, 2003 Aug 15.	The Sotalol-Amiodarone Fibrillation Efficacy Trial (SAFE-T) is a randomized, double-blind, multicenter, placebo-controlled trial in which the effects of sotalol and amiodarone in maintaining stability of sinus rhythm are being examined in patients with persistent atrial fibrillation at 20 Veterans Affairs medical centers. The time to the occurrence of atrial fibrillation or flutter in patients wi…
12915604	Yang JC. Sherry RM. Steinberg SM. Topalian SL. Schwartzentruber DJ. Hwu P. Seipp CA. Rogers-Freezer L. Morton KE. White DE. Liewehr DJ. Merino MJ. Rosenberg SA.	Randomized study of high-dose and low-dose interleukin-2 in patients with metastatic renal cancer.	Journal of Clinical Oncology. 21(16):3127-32, 2003 Aug 15.	" PURPOSE: This three-arm randomized study compares response rates and overall survival of patients with metastatic renal cell cancer (RCC) receiving high-dose or one of two low-dose interleukin-2 (IL-2) regimens. PATIENTS AND METHODS: Patients with measurable metastatic RCC and a good performance status were randomized to receive either 720,000 U/kg (high-dose [HD]) or 72,000 U/kg (low-dose [LD]…
12932592	Carlson MD. Ip J. Messenger J. Beau S. Kalbfleisch S. Gervais P. Cameron DA. Duran A. Val-Mejias J. Mackall J. Gold M. Atrial Dynamic Overdrive Pacing Trial (ADOPT) Investigators.	A new pacemaker algorithm for the treatment of atrial fibrillation: results of the Atrial Dynamic Overdrive Pacing Trial (ADOPT).	Journal of the American College of Cardiology. 42(4):627-33, 2003 Aug 20.	" OBJECTIVES: The Atrial Dynamic Overdrive Pacing Trial (ADOPT) was a single blind, randomized, controlled study to evaluate the efficacy and safety of the atrial fibrillation (AF) Suppression Algorithm (St. Jude Medical Cardiac Rhythm Management Division, Sylmar, California) in patients with sick sinus syndrome and AF. BACKGROUND: This algorithm increases the pacing rate when the native rhythm e…
12932593	Scheller B. Hennen B. Hammer B. Walle J. Hofer C. Hilpert V. Winter H. Nickenig G. Bohm M. SIAM III Study Group.	Beneficial effects of immediate stenting after thrombolysis in acute myocardial infarction.[see comment].	Journal of the American College of Cardiology. 42(4):634-41, 2003 Aug 20.	OBJECTIVES: The Southwest German Interventional Study in Acute Myocardial Infarction (SIAM III) investigated potentially beneficial effects of immediate stenting after thrombolysis as opposed to a more conservative treatment regimen. BACKGROUND: Treatment of acute myocardial infarction (AMI) by thrombolysis is compromised by Thrombolysis In Myocardial Infarction (TIMI) 3 flow rates of only 60% an…
12932604	Griffiths KA. Sader MA. Skilton MR. Harmer JA. Celermajer DS.	Effects of raloxifene on endothelium-dependent dilation, lipoproteins, and markers of vascular function in postmenopausal women with coronary artery disease.	Journal of the American College of Cardiology. 42(4):698-704, 2003 Aug 20.	OBJECTIVES: We sought to assess the effects of raloxifene, a selective estrogen receptor modulator, on arterial physiology and biology in postmenopausal women with coronary artery disease (CAD). BACKGROUND: Raloxifene improves endothelial function and markers of vascular health in vitro in experimental animals and in healthy postmenopausal women. In women whose arteries are affected by advanced a…
12939207	Cohn JN. Anand IS. Latini R. Masson S. Chiang YT. Glazer R. Valsartan Heart Failure Trial Investigators.	Sustained reduction of aldosterone in response to the angiotensin receptor blocker valsartan in patients with chronic heart failure: results from the Valsartan Heart Failure Trial.	Circulation. 108(11):1306-9, 2003 Sep 16.	" BACKGROUND: Aldosterone has been implicated in the progression of heart failure. The Valsartan Heart Failure Trial (Val-HeFT) provided the first opportunity to examine the long-term effects of an angiotensin receptor blocker on plasma aldosterone levels in patients with NYHA class II through IV heart failure. METHODS AND RESULTS: Plasma aldosterone was measured by radioimmunoassay in core labor…
12939210	Zeymer U. Uebis R. Vogt A. Glunz HG. Vohringer HF. Harmjanz D. Neuhaus KL. ALKK-Study Group.	Randomized comparison of percutaneous transluminal coronary angioplasty and medical therapy in stable survivors of acute myocardial infarction with single vessel disease: a study of the Arbeitsgemeinschaft Leitende Kardiologische Krankenhausarzte.[see comment].	Circulation. 108(11):1324-8, 2003 Sep 16.	BACKGROUND: Percutaneous transluminal coronary angioplasty of the infarct-related artery in stable survivors of acute myocardial infarction is often performed, even in patients without any symptoms or residual ischemia. Despite the lack of randomized studies, it is widely believed that this intervention will improve the clinical outcome of these patients. METHODS AND RESULTS: Three hundred patien…
12939216	Kurth T. Glynn RJ. Walker AM. Chan KA. Buring JE. Hennekens CH. Gaziano JM.	Inhibition of clinical benefits of aspirin on first myocardial infarction by nonsteroidal antiinflammatory drugs.	Circulation. 108(10):1191-5, 2003 Sep 9.	" BACKGROUND: There is clear evidence from numerous randomized trials and their meta-analyses that aspirin reduces risks of first myocardial infarction (MI). Recent data also suggest that other nonsteroidal anti-inflammatory drugs (NSAIDs) may interfere with this benefit of aspirin. METHODS AND RESULTS: We performed subgroup analysis from a 5-year randomized, double-blind, placebo-controlled tria…
12941675	Wagner KD. Ambrosini P. Rynn M. Wohlberg C. Yang R. Greenbaum MS. Childress A. Donnelly C. Deas D. Sertraline Pediatric Depression Study Group.	Efficacy of sertraline in the treatment of children and adolescents with major depressive disorder: two randomized controlled trials.[see comment].	JAMA. 290(8):1033-41, 2003 Aug 27.	" CONTEXT: The efficacy, safety, and tolerability of selective serotonin reuptake inhibitors (SSRIs) in the treatment of adults with major depressive disorder (MDD) are well established. Comparatively few data are available on the effects of SSRIs in depressed children and adolescents. OBJECTIVE: To evaluate the efficacy and safety of sertraline compared with placebo in treatment of pediatric pat…
12941676	Prestwood KM. Kenny AM. Kleppinger A. Kulldorff M.	Ultralow-dose micronized 17beta-estradiol and bone density and bone metabolism in older women: a randomized controlled trial.	JAMA. 290(8):1042-8, 2003 Aug 27.	" CONTEXT: Estrogen therapy is known to prevent osteoporosis, but studies have shown that conventional doses increase adverse events. Whether lower doses, one quarter of standard treatment, prevent bone loss is not known. OBJECTIVE: To examine the effect of 3 years of treatment with 0.25 mg/d of micronized 17beta-estradiol on bone mineral density (BMD) and bone turnover in healthy older postmenop…
12943880	Kinsara AJ. Niazi K. Patel I. Amoudi O.	Effectiveness of stents in small coronary arteries.	American Journal of Cardiology. 92(5):584-7, 2003 Sep 1.	This study was prospectively randomized to assess the efficacy and safety of Jo heparin-coated stent deployment in small vessels compared with balloon angioplasty. In 202 patients, restenosis in balloon and stent arms was 49% and 30%, respectively.
12944569	Lawrence J. Mayers DL. Hullsiek KH. Collins G. Abrams DI. Reisler RB. Crane LR. Schmetter BS. Dionne TJ. Saldanha JM. Jones MC. Baxter JD. 064 Study Team of the Terry Beirn Community Programs for Clinical Research on AIDS.	Structured treatment interruption in patients with multidrug-resistant human immunodeficiency virus.[see comment].	New England Journal of Medicine. 349(9):837-46, 2003 Aug 28.	BACKGROUND: We compared two strategies for treating patients infected with multidrug-resistant human immunodeficiency virus (HIV). METHODS: Patients with multidrug-resistant HIV and HIV RNA levels of more than 5000 copies per milliliter were randomly assigned to a four-month structured interruption of treatment followed by a change in antiretroviral regimen (treatment-interruption group) or to an…
12944571	Grossman HB. Natale RB. Tangen CM. Speights VO. Vogelzang NJ. Trump DL. deVere White RW. Sarosdy MF. Wood DP Jr. Raghavan D. Crawford ED.	" Neoadjuvant chemotherapy plus cystectomy compared with cystectomy alone for locally advanced bladder cancer.[erratum appears in N Engl J Med. 2003 Nov 6;349(19):1880]."	New England Journal of Medicine. 349(9):859-66, 2003 Aug 28.	" BACKGROUND: Despite aggressive local therapy, patients with locally advanced bladder cancer are at significant risk for metastases. We evaluated the ability of neoadjuvant chemotherapy to improve the outcome in patients with locally advanced bladder cancer who were treated with radical cystectomy. METHODS: Patients were enrolled if they had muscle-invasive bladder cancer (stage T2 to T4a) and w…
12947070	Ernst DS. Tannock IF. Winquist EW. Venner PM. Reyno L. Moore MJ. Chi K. Ding K. Elliott C. Parulekar W.	Randomized, double-blind, controlled trial of mitoxantrone/prednisone and clodronate versus mitoxantrone/prednisone and placebo in patients with hormone-refractory prostate cancer and pain.	Journal of Clinical Oncology. 21(17):3335-42, 2003 Sep 1.	PURPOSE: To compare the incidence of palliative response in patients with hormone-resistant prostate cancer (HRPC) treated with mitoxantrone and prednisone (MP) plus clodronate with that of patients treated with MP plus placebo. MATERIALS AND METHODS: Men with HRPC, bone metastases, and bone pain were randomly assigned to receive clodronate 1,500 mg administered intravenously (IV) or placebo ever…
12949712	Corley DA. Katz P. Wo JM. Stefan A. Patti M. Rothstein R. Edmundowicz S. Kline M. Mason R. Wolfe MM.	Improvement of gastroesophageal reflux symptoms after radiofrequency energy: a randomized, sham-controlled trial.[see comment].	Gastroenterology. 125(3):668-76, 2003 Sep.	" BACKGROUND & AIMS: Gastroesophageal reflux disease is a prevalent disorder that often requires long-term medical therapy or surgery. The United States Food and Drug Administration recently cleared new endoluminal gastroesophageal reflux disease treatments; however, no controlled trials exist. METHODS: We randomly assigned 64 gastroesophageal reflux disease patients to radiofrequency energy deli…
12952843	Hirai N. Kawano H. Yasue H. Shimomura H. Miyamoto S. Soejima H. Kajiwara I. Sakamoto T. Yoshimura M. Nakamura H. Yodoi J. Ogawa H.	Attenuation of nitrate tolerance and oxidative stress by an angiotensin II receptor blocker in patients with coronary spastic angina.	Circulation. 108(12):1446-50, 2003 Sep 23.	" BACKGROUND: Nitrates are widely used to treat coronary artery disease, but their therapeutic value is compromised by the rapid development of tolerance. Recently, the renin-angiotensin system has been suggested to play an important role in the development of nitrate tolerance. METHODS AND RESULTS: Sixty-four patients with coronary spastic angina were investigated to clarify the effect of angiot…
12953084	Dearnaley DP. Sydes MR. Mason MD. Stott M. Powell CS. Robinson AC. Thompson PM. Moffat LE. Naylor SL. Parmar MK. Mrc Pr05 Collaborators.	A double-blind, placebo-controlled, randomized trial of oral sodium clodronate for metastatic prostate cancer (MRC PR05 Trial).[see comment].	Journal of the National Cancer Institute. 95(17):1300-11, 2003 Sep 3.	" BACKGROUND: The most frequent site of metastases from prostate cancer is bone. Bisphosphonates reduce excessive bone turnover while preserving bone structure and mineralization in patients with other tumor types. We conducted a double-blind, placebo-controlled, randomized trial to determine whether the first-generation bisphosphonate sodium clodronate could improve bone progression-free surviva…
12954744	Askie LM. Henderson-Smart DJ. Irwig L. Simpson JM.	Oxygen-saturation targets and outcomes in extremely preterm infants.	New England Journal of Medicine. 349(10):959-67, 2003 Sep 4.	" BACKGROUND: Physiological studies have shown that chronic hypoxemia may occur in preterm infants who require supplemental oxygen for extended periods and that this hypoxemia may contribute to poor growth and development. Anecdotal reports and uncontrolled observational studies have suggested that a higher oxygen-saturation range may be beneficial in terms of growth and development. METHODS: We …
12957419	Chan KL. Dumesnil JG. Cujec B. Sanfilippo AJ. Jue J. Turek MA. Robinson TI. Moher D. Investigators of the Multicenter Aspirin Study in Infective Endocarditis.	A randomized trial of aspirin on the risk of embolic events in patients with infective endocarditis.[see comment].	Journal of the American College of Cardiology. 42(5):775-80, 2003 Sep 3.	OBJECTIVES: This study examined the effect of aspirin on the risk of embolic events in infective endocarditis (IE). BACKGROUND: Embolism is a major complication of IE, and studies in animal models have shown that platelet inhibition with aspirin can lead to more rapid vegetation resolution and a lower rate of embolic events. METHODS: We conducted a randomized, double-blinded, placebo-controlled t…
12957426	Schindler TH. Nitzsche EU. Munzel T. Olschewski M. Brink I. Jeserich M. Mix M. Buser PT. Pfisterer M. Solzbach U. Just H.	Coronary vasoregulation in patients with various risk factors in response to cold pressor testing: contrasting myocardial blood flow responses to short- and long-term vitamin C administration.	Journal of the American College of Cardiology. 42(5):814-22, 2003 Sep 3.	" OBJECTIVES: We sought to determine whether abnormal myocardial blood flow (MBF) responses to the cold pressor test (CPT) in patients with various risk factors may involve different mechanisms that could lead to varying responses of short- and long-term administration of antioxidants. BACKGROUND: There is a growing body of evidence that increased vascular production of reactive oxygen species ma…
12957433	Gielen S. Adams V. Mobius-Winkler S. Linke A. Erbs S. Yu J. Kempf W. Schubert A. Schuler G. Hambrecht R.	Anti-inflammatory effects of exercise training in the skeletal muscle of patients with chronic heart failure.[see comment].	Journal of the American College of Cardiology. 42(5):861-8, 2003 Sep 3.	" OBJECTIVES: The aim of this study was to assess the effects of regular physical exercise on local inflammatory parameters in the skeletal muscle of patients with chronic heart failure (CHF). BACKGROUND: Inflammatory activation with increased serum cytokine levels and expression of inducible nitric oxide synthase (iNOS) in the myocardium and peripheral skeletal muscles has been described in CHF.…
12963188	Parolari A. Alamanni F. Juliano G. Polvani G. Roberto M. Veglia F. Fumero A. Carlucci C. Rona P. Brambillasca C. Sisillo E. Biglioli P.	Oxygen metabolism during and after cardiac surgery: role of CPB.	" Annals of Thoracic Surgery. 76(3):737-43; discussion 743, 2003 Sep."	BACKGROUND: Cardiopulmonary bypass (CPB) has been reported to increase oxygen metabolism and to influence the relation between oxygen consumption (VO(2)) and delivery (DO(2)) in the early hours after cardiac surgery. To investigate the role of CPB, we studied oxygen metabolism in coronary artery bypass procedures performed on-pump (CABG) and off-pump (OPCAB). METHODS: Twenty-five patients were ra…
12963195	Lund C. Hol PK. Lundblad R. Fosse E. Sundet K. Tennoe B. Brucher R. Russell D.	Comparison of cerebral embolization during off-pump and on-pump coronary artery bypass surgery.	" Annals of Thoracic Surgery. 76(3):765-70; discussion 770, 2003 Sep."	BACKGROUND: Coronary artery bypass surgery with cardiopulmonary bypass carries a significant risk of perioperative brain injury. At least 1% to 5% will suffer a stroke, and at 3-months postoperatively approximately 30% are reported to have cognitive impairment assessed by neuropsychologic testing. In off-pump surgery cardiopulmonary bypass is not used and instrumentation on the ascending aorta is…
12963199	Muneretto C. Bisleri G. Negri A. Manfredi J. Metra M. Nodari S. Dei Cas L.	Off-pump coronary artery bypass surgery technique for total arterial myocardial revascularization: a prospective randomized study.	" Annals of Thoracic Surgery. 76(3):778-82; discussion 783, 2003 Sep."	" BACKGROUND: We investigated whether off-pump coronary artery bypass (OPCAB) surgery should be the procedure of choice in total arterial myocardial revascularization with composite grafts. METHODS: We prospectively enrolled 176 patients undergoing total arterial myocardial revascularization and assigned them at random to one of two groups: group 1 was composed of 88 patients undergoing coronary …
12966123	Jakicic JM. Marcus BH. Gallagher KI. Napolitano M. Lang W.	Effect of exercise duration and intensity on weight loss in overweight, sedentary women: a randomized trial.[see comment].	JAMA. 290(10):1323-30, 2003 Sep 10.	" CONTEXT: A higher duration and intensity of exercise may improve long-term weight loss. OBJECTIVE: To compare the effects of different durations and intensities of exercise on 12-month weight loss and cardiorespiratory fitness. DESIGN, SETTING, AND PARTICIPANTS: Randomized trial conducted from January 2000 through December 2001 involving 201 sedentary women (mean [SD] age, 37.0 [5.7] years; mea…
12966125	Trachtman H. Cnaan A. Christen E. Gibbs K. Zhao S. Acheson DW. Weiss R. Kaskel FJ. Spitzer A. Hirschman GH. Investigators of the HUS-SYNSORB Pk Multicenter Clinical Trial.	Effect of an oral Shiga toxin-binding agent on diarrhea-associated hemolytic uremic syndrome in children: a randomized controlled trial.[see comment].	JAMA. 290(10):1337-44, 2003 Sep 10.	CONTEXT: Diarrhea-associated hemolytic uremic syndrome (HUS) is the most common cause of acute renal failure in children. Most cases are caused by an intestinal infection with Shiga toxin-producing strains of Escherichia coli. OBJECTIVE: To determine if administration of an oral agent that binds Shiga toxin could diminish the severity of diarrhea-associated HUS in pediatric patients. DESIGN, SETT…
12966595	Hamilton SF. Campbell NR. Kara M. Watson J. Connors M.	The effect of ingestion of ferrous sulfate on the absorption of oral methotrexate in patients with rheumatoid arthritis.	Journal of Rheumatology. 30(9):1948-50, 2003 Sep.	OBJECTIVE: To investigate if ingestion of ferrous sulfate, 300 mg twice daily, will reduce the urinary excretion of unmetabolized methotrexate (MTX) in patients with rheumatoid arthritis (RA) who ingest 2 drugs concurrently, and determine if ferrous sulfate interferes with the absorption of oral MTX. METHODS: In this randomized double-blind placebo controlled crossover study, we compared the urin…
12966613	Song R. Lee EO. Lam P. Bae SC.	Effects of tai chi exercise on pain, balance, muscle strength, and perceived difficulties in physical functioning in older women with osteoarthritis: a randomized clinical trial.	Journal of Rheumatology. 30(9):2039-44, 2003 Sep.	OBJECTIVE: Twelve forms of Sun-style tai chi exercise have been developed specifically to reduce the symptoms and improve the physical functioning of arthritic patients, and this randomized study examined the changes in symptoms and physical characteristics in older women with osteoarthritis (OA) at the completion of a 12-week tai chi exercise program. METHODS: Seventy-two patients with OA were r…
12970130	Chiu PW. Lam CY. Lee SW. Kwong KH. Lam SH. Lee DT. Kwok SP.	Effect of scheduled second therapeutic endoscopy on peptic ulcer rebleeding: a prospective randomised trial.	Gut. 52(10):1403-7, 2003 Oct.	Aim: Recurrent bleeding after initial haemostasis is an important factor that directly relates to the outcome in the management of peptic ulcer bleeding. Conflicting reports have been published concerning the effectiveness of scheduled second therapeutic endoscopy on ulcer rebleeding. We investigate the use of scheduled second endoscopy with appropriate therapy on peptic ulcer rebleeding. METHODS…
12970133	Alam NH. Ashraf H. Khan WA. Karim MM. Fuchs GJ.	Efficacy and tolerability of racecadotril in the treatment of cholera in adults: a double blind, randomised, controlled clinical trial.	Gut. 52(10):1419-23, 2003 Oct.	BACKGROUND: The enkephalins, endogenous opiate substances, act as neurotransmitters along the entire digestive tract where they elicit intestinal antisecretory activity without affecting intestinal transit time or motility. Racecadotril, through inhibition of enkephalinase, reinforces the physiological activity of endogenous enkephalins and, therefore, shows intestinal antisecretory activity. AIM…
12970133	Alam NH. Ashraf H. Khan WA. Karim MM. Fuchs GJ.	Efficacy and tolerability of racecadotril in the treatment of cholera in adults: a double blind, randomised, controlled clinical trial.	Gut. 52(10):1419-23, 2003 Oct.	BACKGROUND: The enkephalins, endogenous opiate substances, act as neurotransmitters along the entire digestive tract where they elicit intestinal antisecretory activity without affecting intestinal transit time or motility. Racecadotril, through inhibition of enkephalinase, reinforces the physiological activity of endogenous enkephalins and, therefore, shows intestinal antisecretory activity. AIM…
12970142	Fearon KC. Von Meyenfeldt MF. Moses AG. Van Geenen R. Roy A. Gouma DJ. Giacosa A. Van Gossum A. Bauer J. Barber MD. Aaronson NK. Voss AC. Tisdale MJ.	Effect of a protein and energy dense N-3 fatty acid enriched oral supplement on loss of weight and lean tissue in cancer cachexia: a randomised double blind trial.[see comment].	Gut. 52(10):1479-86, 2003 Oct.	" AIM: N-3 fatty acids, especially eicosapentaenoic acid (EPA), may possess anticachectic properties. This trial compared a protein and energy dense supplement enriched with n-3 fatty acids and antioxidants (experimental: E) with an isocaloric isonitrogenous control supplement (C) for their effects on weight, lean body mass (LBM), dietary intake, and quality of life in cachectic patients with adv…
12970204	Muneretto C. Bisleri G. Negri A. Manfredi J. Metra M. Nodari S. Culot L. Dei Cas L.	Total arterial myocardial revascularization with composite grafts improves results of coronary surgery in elderly: a prospective randomized comparison with conventional coronary artery bypass surgery.	Circulation. 108 Suppl 1:II29-33, 2003 Sep 9.	" BACKGROUND: Total arterial myocardial revascularization with composite grafts proved to enhance the long-term benefits of coronary surgery. We assessed the hypothesis that full arterial revascularization (FAR) may improve clinical outcome even in elderly and at short term. METHODS AND RESULTS: A prospective randomized study was designed to compare FAR with conventional coronary artery bypass gr…
12970233	White CM. Caron MF. Kalus JS. Rose H. Song J. Reddy P. Gallagher R. Kluger J. Atrial Fibrillation Suppression Trial II.	Intravenous plus oral amiodarone, atrial septal pacing, or both strategies to prevent post-cardiothoracic surgery atrial fibrillation: the Atrial Fibrillation Suppression Trial II (AFIST II).	Circulation. 108 Suppl 1:II200-6, 2003 Sep 9.	BACKGROUND: The effect of a hybrid intravenous and oral prophylactic amiodarone regimen on postcardiothoracic surgery (CTS) atrial fibrillation (AF) is unknown. The impact of active atrial septal pacing on post-CTS AF has not been well characterized. In addition, the effect of using both amiodarone and atrial septal pacing together to prevent atrial fibrillation is unknown. METHODS AND RESULTS: P…
12970233	White CM. Caron MF. Kalus JS. Rose H. Song J. Reddy P. Gallagher R. Kluger J. Atrial Fibrillation Suppression Trial II.	Intravenous plus oral amiodarone, atrial septal pacing, or both strategies to prevent post-cardiothoracic surgery atrial fibrillation: the Atrial Fibrillation Suppression Trial II (AFIST II).	Circulation. 108 Suppl 1:II200-6, 2003 Sep 9.	BACKGROUND: The effect of a hybrid intravenous and oral prophylactic amiodarone regimen on postcardiothoracic surgery (CTS) atrial fibrillation (AF) is unknown. The impact of active atrial septal pacing on post-CTS AF has not been well characterized. In addition, the effect of using both amiodarone and atrial septal pacing together to prevent atrial fibrillation is unknown. METHODS AND RESULTS: P…
12972124	Ellenbogen KA. Hellkamp AS. Wilkoff BL. Camunas JL. Love JC. Hadjis TA. Lee KL. Lamas GA.	Complications arising after implantation of DDD pacemakers: the MOST experience.	American Journal of Cardiology. 92(6):740-1, 2003 Sep 15.	The purpose of this study was to characterize the incidence, time course, frequency, and spectrum of acute and chronic complications arising from dual-chamber pacemaker implantation. This information may serve as a benchmark when comparing complication rates for dual-chamber pacemaker implantation with those for biventricular pacemaker implantation.
12973839	Pfeiffer R. McShane L. Wargovich M. Burt R. Kikendall W. Lawson M. Lanza E. Schatzkin A.	The effect of a low-fat, high fiber, fruit and vegetable intervention on rectal mucosal proliferation.	Cancer. 98(6):1161-8, 2003 Sep 15.	BACKGROUND: Because studies of diet and colorectal carcinoma tend to be large and complex, researchers have long been interested in the investigation of dietary exposures in relation to putative intermediate markers of large bowel malignancy, such as colorectal epithelial cell proliferation. The basic hypothesis underlying these investigations is that specific dietary components may reduce or inc…
12975259	Kinlay S. Schwartz GG. Olsson AG. Rifai N. Leslie SJ. Sasiela WJ. Szarek M. Libby P. Ganz P. Myocardial Ischemia Reduction with Aggressive Cholesterol Lowering Study Investigators.	High-dose atorvastatin enhances the decline in inflammatory markers in patients with acute coronary syndromes in the MIRACL study.	Circulation. 108(13):1560-6, 2003 Sep 30.	BACKGROUND: Inflammation promotes acute coronary syndromes and ensuing clinical complications. Although statins reduce inflammatory markers in asymptomatic adults or in patients with stable angina, the effect of statins on the markedly heightened inflammation in patients with acute coronary syndromes is unknown. METHODS AND RESULTS: We measured C-reactive protein (CRP), serum amyloid A (SAA), and…
13129985	O'Connor CM. Dunne MW. Pfeffer MA. Muhlestein JB. Yao L. Gupta S. Benner RJ. Fisher MR. Cook TD. Investigators in the WIZARD Study.	Azithromycin for the secondary prevention of coronary heart disease events: the WIZARD study: a randomized controlled trial.[see comment].	JAMA. 290(11):1459-66, 2003 Sep 17.	" CONTEXT: Several lines of evidence have implied an association between Chlamydia pneumoniae infection and atherogenesis. OBJECTIVE: To determine the effect of 12 weeks of antibiotic therapy on coronary heart disease events in patients with stable coronary artery disease and known C pneumoniae exposure. DESIGN, SETTING, AND PARTICIPANTS: Randomized, placebo-controlled trial of 7747 adults with p…
13678868	Pfeffer MA. Swedberg K. Granger CB. Held P. McMurray JJ. Michelson EL. Olofsson B. Ostergren J. Yusuf S. Pocock S. CHARM Investigators and Committees.	Effects of candesartan on mortality and morbidity in patients with chronic heart failure: the CHARM-Overall programme.[see comment].	Lancet. 362(9386):759-66, 2003 Sep 6.	" BACKGROUND: Patients with chronic heart failure (CHF) are at high risk of cardiovascular death and recurrent hospital admissions. We aimed to find out whether the use of an angiotensin-receptor blocker could reduce mortality and morbidity. METHODS: In parallel, randomised, double-blind, controlled, clinical trials we compared candesartan with placebo in three distinct populations. We studied pa…
13678869	McMurray JJ. Ostergren J. Swedberg K. Granger CB. Held P. Michelson EL. Olofsson B. Yusuf S. Pfeffer MA. CHARM Investigators and Committees.	Effects of candesartan in patients with chronic heart failure and reduced left-ventricular systolic function taking angiotensin-converting-enzyme inhibitors: the CHARM-Added trial.[see comment].	Lancet. 362(9386):767-71, 2003 Sep 6.	" BACKGROUND: Angiotensin II type 1 receptor blockers have favourable effects on haemodynamic measurements, neurohumoral activity, and left-ventricular remodelling when added to angiotensin-converting-enzyme (ACE) inhibitors in patients with chronic heart failure (CHF). We aimed to find out whether these drugs improve clinical outcome. METHODS: Between March, 1999, and November, 1999, we enrolled…
13678872	Fox KM. EURopean trial On reduction of cardiac events with Perindopril in stable coronary Artery disease Investigators.	Efficacy of perindopril in reduction of cardiovascular events among patients with stable coronary artery disease: randomised, double-blind, placebo-controlled, multicentre trial (the EUROPA study).[see comment].	Lancet. 362(9386):782-8, 2003 Sep 6.	BACKGROUND: Treatment with angiotensin-converting-enzyme (ACE) inhibitors reduces the rate of cardiovascular events among patients with left-ventricular dysfunction and those at high risk of such events. We assessed whether the ACE inhibitor perindopril reduced cardiovascular risk in a low-risk population with stable coronary heart disease and no apparent heart failure. METHODS: We recruited pati…
13678932	Homma S. Sacco RL. Di Tullio MR. Sciacca RR. Mohr JP.	Atrial anatomy in non-cardioembolic stroke patients: effect of medical therapy.[see comment].	Journal of the American College of Cardiology. 42(6):1066-72, 2003 Sep 17.	" OBJECTIVES: The purpose of the study was to assess the mechanism responsible for increased stroke risk in patients with atrial septal aneurysm (SA) and patent foramen ovale (PFO), and to determine the efficacy of medical therapy for preventing stroke recurrence or death. BACKGROUND: Atrial septal aneurysm and PFO are associated with stroke. However, the mechanism for this association is undefin…
13678971	Nordin P. Zetterstrom H. Gunnarsson U. Nilsson E.	Local, regional, or general anaesthesia in groin hernia repair: multicentre randomised trial.	Lancet. 362(9387):853-8, 2003 Sep 13.	" BACKGROUND: In specialised centres, local anaesthesia is almost always used in groin hernia surgery; whereas in routine surgical practice, regional or general anaesthesia are the methods of choice. In this three-arm multicentre randomised trial, we aimed to compare the three methods of anaesthesia and to determine the extent to which general surgeons can reproduce the excellent results obtained…
13679527	Crowther MA. Ginsberg JS. Julian J. Denburg J. Hirsh J. Douketis J. Laskin C. Fortin P. Anderson D. Kearon C. Clarke A. Geerts W. Forgie M. Green D. Costantini L. Yacura W. Wilson S. Gent M. Kovacs MJ.	A comparison of two intensities of warfarin for the prevention of recurrent thrombosis in patients with the antiphospholipid antibody syndrome.[see comment].	New England Journal of Medicine. 349(12):1133-8, 2003 Sep 18.	" BACKGROUND: Many patients with the antiphospholipid antibody syndrome and recurrent thrombosis receive doses of warfarin adjusted to achieve an international normalized ratio (INR) of more than 3.0. However, there are no prospective data to support this approach to thromboprophylaxis. METHODS: We performed a randomized, double-blind trial in which patients with antiphospholipid antibodies and p…
14499772	Veldhuyzen van Zanten S. Fedorak RN. Lambert J. Cohen L. Vanjaka A.	Absence of symptomatic benefit of lansoprazole, clarithromycin, and amoxicillin triple therapy in eradication of Helicobacter pylori positive, functional (nonulcer) dyspepsia.	American Journal of Gastroenterology. 98(9):1963-9, 2003 Sep.	OBJECTIVES: The aim of this study was to compare the effect of a combination of lansoprazole, clarithromycin, and amoxicillin (LCA) versus placebo on the severity of symptoms in functional dyspepsia patients who were positive for Helicobacter pylori (H. pylori). METHODS: This was a double-blind, randomized, controlled clinical trial in adult patients with functional dyspepsia who were H. pylori p…
14500804	Black DM. Greenspan SL. Ensrud KE. Palermo L. McGowan JA. Lang TF. Garnero P. Bouxsein ML. Bilezikian JP. Rosen CJ. PaTH Study Investigators.	The effects of parathyroid hormone and alendronate alone or in combination in postmenopausal osteoporosis.[see comment].	New England Journal of Medicine. 349(13):1207-15, 2003 Sep 25.	" BACKGROUND: Parathyroid hormone increases bone strength primarily by stimulating bone formation, whereas antiresorptive drugs reduce bone resorption. We conducted a randomized, double-blind clinical study of parathyroid hormone and alendronate to test the hypothesis that the concurrent administration of the two agents would increase bone density more than the use of either one alone. METHODS: A…
14504182	Peters RJ. Mehta SR. Fox KA. Zhao F. Lewis BS. Kopecky SL. Diaz R. Commerford PJ. Valentin V. Yusuf S. Clopidogrel in Unstable angina to prevent Recurrent Events (CURE) Trial Investigators.	Effects of aspirin dose when used alone or in combination with clopidogrel in patients with acute coronary syndromes: observations from the Clopidogrel in Unstable angina to prevent Recurrent Events (CURE) study.	Circulation. 108(14):1682-7, 2003 Oct 7.	" BACKGROUND: We studied the benefits and risks of adding clopidogrel to different doses of aspirin in the treatment of patients with acute coronary syndrome (ACS). METHODS AND RESULTS: In the Clopidogrel in Unstable angina to prevent Recurrent Events (CURE) trial, 12 562 patients with ACS using aspirin, 75 to 325 mg daily, were randomized to clopidogrel or placebo for up to 1 year. In this analy…
14506118	Neumann FJ. Kastrati A. Pogatsa-Murray G. Mehilli J. Bollwein H. Bestehorn HP. Schmitt C. Seyfarth M. Dirschinger J. Schomig A.	" Evaluation of prolonged antithrombotic pretreatment (""cooling-off"" strategy) before intervention in patients with unstable coronary syndromes: a randomized controlled trial."	JAMA. 290(12):1593-9, 2003 Sep 24.	" CONTEXT: In unstable coronary syndromes, catheter intervention is frequently preceded by antithrombotic treatment to reduce periprocedural risk; however, evidence from clinical trials to support antithrombotic pretreatment is sparse. OBJECTIVE: To test the hypothesis that prolonged antithrombotic pretreatment improves the outcome of catheter intervention in patients with acute unstable coronary…
14506120	Hoberman A. Greenberg DP. Paradise JL. Rockette HE. Lave JR. Kearney DH. Colborn DK. Kurs-Lasky M. Haralam MA. Byers CJ. Zoffel LM. Fabian IA. Bernard BS. Kerr JD.	Effectiveness of inactivated influenza vaccine in preventing acute otitis media in young children: a randomized controlled trial.	JAMA. 290(12):1608-16, 2003 Sep 24.	" CONTEXT: Acute otitis media (AOM) frequently complicates influenza infection. Previous studies have found influenza vaccine effective in reducing the occurrence of AOM in children mainly older than 2 years. OBJECTIVE: To evaluate the effectiveness of inactivated influenza vaccine in preventing AOM in children aged 6 to 24 months. DESIGN, SETTING, AND PATIENTS: Randomized, double-blind, placebo-…
14507948	Wells PS. Anderson DR. Rodger M. Forgie M. Kearon C. Dreyer J. Kovacs G. Mitchell M. Lewandowski B. Kovacs MJ.	Evaluation of D-dimer in the diagnosis of suspected deep-vein thrombosis.[see comment].	New England Journal of Medicine. 349(13):1227-35, 2003 Sep 25.	" BACKGROUND: Several diagnostic strategies using ultrasound imaging, measurement of D-dimer, and assessment of clinical probability of disease have proved safe in patients with suspected deep-vein thrombosis, but they have not been compared in randomized trials. METHODS: Outpatients presenting with suspected lower-extremity deep-vein thrombosis were potentially eligible. Using a clinical model, …
14511925	Overgaard J. Hansen HS. Specht L. Overgaard M. Grau C. Andersen E. Bentzen J. Bastholt L. Hansen O. Johansen J. Andersen L. Evensen JF.	Five compared with six fractions per week of conventional radiotherapy of squamous-cell carcinoma of head and neck: DAHANCA 6 and 7 randomised controlled trial.	Lancet. 362(9388):933-40, 2003 Sep 20.	BACKGROUND: Although head and neck cancer can be cured by radiotherapy, the optimum treatment time for locoregional control is unclear. We aimed to find out whether shortening of treatment time by use of six instead of five radiotherapy fractions per week improves the tumour response in squamous-cell carcinoma. METHODS: We did a multicentre, controlled, randomised trial. Between January, 1992, an…
14515287	James RD. Donaldson D. Gray R. Northover JM. Stenning SP. Taylor I. AXIS collaborators.	Randomized clinical trial of adjuvant radiotherapy and 5-fluorouracil infusion in colorectal cancer (AXIS).	British Journal of Surgery. 90(10):1200-12, 2003 Oct.	" BACKGROUND: Postoperative portal vein infusion (PVI) of 5-fluorouracil (5-FU) is a well tolerated and widely applicable treatment for colorectal cancer that might have an enormous public health impact, even if it produced survival benefits of just a few per cent. Very large trials are required to detect such differences, and the Adjuvant X-ray and 5-FU Infusion Study (AXIS) is the largest such …
14516890	Solheim S. Arnesen H. Eikvar L. Hurlen M. Seljeflot I.	Influence of aspirin on inflammatory markers in patients after acute myocardial infarction.	American Journal of Cardiology. 92(7):843-5, 2003 Oct 1.	The aim of this study was to assess the influence of aspirin on selected inflammatory markers in patients recovering from acute myocardial infarction (AMI). Patients participating in the Warfarin Aspirin Re-Infarction Study-II were randomized to either aspirin 160 mg/day or aspirin 75 mg/day + warfarin, or warfarin alone after AMI. After AMI, aspirin 160 mg/day was associated with significantly l…
14517188	Schouten HC. Qian W. Kvaloy S. Porcellini A. Hagberg H. Johnson HE. Doorduijn JK. Sydes MR. Kvalheim G.	High-dose therapy improves progression-free survival and survival in relapsed follicular non-Hodgkin's lymphoma: results from the randomized European CUP trial.[see comment].	Journal of Clinical Oncology. 21(21):3918-27, 2003 Nov 1.	" PURPOSE: To determine, in a randomized clinical trial, whether high-dose therapy (HDT) followed by autologous stem-cell transplantation is more effective than standard treatment with regard to progression-free survival (PFS) and overall survival (OS) in patients with relapsed follicular non-Hodgkin's lymphoma; and to assess the additional value of B-cell purging of the stem-cell graft with rega…
14519707	Cauley JA. Robbins J. Chen Z. Cummings SR. Jackson RD. LaCroix AZ. LeBoff M. Lewis CE. McGowan J. Neuner J. Pettinger M. Stefanick ML. Wactawski-Wende J. Watts NB. Women's Health Initiative Investigators.	Effects of estrogen plus progestin on risk of fracture and bone mineral density: the Women's Health Initiative randomized trial.	JAMA. 290(13):1729-38, 2003 Oct 1.	" CONTEXT: In the Women's Health Initiative trial of estrogen-plus-progestin therapy, women assigned to active treatment had fewer fractures. OBJECTIVE: To test the hypothesis that the relative risk reduction of estrogen plus progestin on fractures differs according to risk factors for fractures. DESIGN, SETTING, AND PARTICIPANTS: Randomized controlled trial (September 1993-July 2002) in which 16…
14519709	Saiman L. Marshall BC. Mayer-Hamblett N. Burns JL. Quittner AL. Cibene DA. Coquillette S. Fieberg AY. Accurso FJ. Campbell PW 3rd. Macrolide Study Group.	Azithromycin in patients with cystic fibrosis chronically infected with Pseudomonas aeruginosa: a randomized controlled trial.	JAMA. 290(13):1749-56, 2003 Oct 1.	" CONTEXT: Treatment strategies for cystic fibrosis (CF) lung disease include antibiotics, mucolytics, and anti-inflammatory therapies. Increasing evidence suggests that macrolide antibiotics might be beneficial in patients with CF. OBJECTIVE: To determine if an association between azithromycin use and pulmonary function exists in patients with CF. DESIGN AND SETTING: A multicenter, randomized, d…
14519710	Karst M. Salim K. Burstein S. Conrad I. Hoy L. Schneider U.	Analgesic effect of the synthetic cannabinoid CT-3 on chronic neuropathic pain: a randomized controlled trial.	JAMA. 290(13):1757-62, 2003 Oct 1.	" CONTEXT: 1',1'dimethylheptyl-Delta8-tetrahydrocannabinol-11-oic acid (CT-3), a potent analog of THC-11-oic acid, produces marked antiallodynic and analgesic effects in animals without evoking the typical effects described in models of cannabinoids. Therefore, CT-3 may be an effective analgesic for poorly controlled resistant neuropathic pain. OBJECTIVE: To examine the analgesic efficacy and saf…
14522473	Henderson RA. Pocock SJ. Clayton TC. Knight R. Fox KA. Julian DG. Chamberlain DA. Second Randomized Intervention Treatment of Angina (RITA-2) Trial Participants.	Seven-year outcome in the RITA-2 trial: coronary angioplasty versus medical therapy.[see comment].	Journal of the American College of Cardiology. 42(7):1161-70, 2003 Oct 1.	OBJECTIVES: This study was designed to compare the long-term consequences of percutaneous transluminal coronary angioplasty (PTCA) and continued medical treatment. BACKGROUND: The long-term effects of percutaneous coronary intervention need evaluating, especially in comparison with an alternative policy of continued medical treatment. METHODS: The Second Randomized Intervention Treatment of Angin…
14522530	de Jonge E. Schultz MJ. Spanjaard L. Bossuyt PM. Vroom MB. Dankert J. Kesecioglu J.	Effects of selective decontamination of digestive tract on mortality and acquisition of resistant bacteria in intensive care: a randomised controlled trial.[see comment].	Lancet. 362(9389):1011-6, 2003 Sep 27.	BACKGROUND: Selective decontamination of the digestive tract (SDD) is an infection-prevention regimen used in critically ill patients. We assessed the effects of SDD on intensive-care-unit (ICU) and hospital mortality, and on the acquisition of resistant bacteria in adult patients admitted to intensive care. METHODS: We did a prospective, controlled, randomised, unblinded clinical trial. 934 pati…
14523139	Moses JW. Leon MB. Popma JJ. Fitzgerald PJ. Holmes DR. O'Shaughnessy C. Caputo RP. Kereiakes DJ. Williams DO. Teirstein PS. Jaeger JL. Kuntz RE. SIRIUS Investigators.	Sirolimus-eluting stents versus standard stents in patients with stenosis in a native coronary artery.[see comment].	New England Journal of Medicine. 349(14):1315-23, 2003 Oct 2.	BACKGROUND: Preliminary reports of studies involving simple coronary lesions indicate that a sirolimus-eluting stent significantly reduces the risk of restenosis after percutaneous coronary revascularization. METHODS: We conducted a randomized, double-blind trial comparing a sirolimus-eluting stent with a standard stent in 1058 patients at 53 centers in the United States who had a newly diagnosed…
14523141	Marenzi G. Marana I. Lauri G. Assanelli E. Grazi M. Campodonico J. Trabattoni D. Fabbiocchi F. Montorsi P. Bartorelli AL.	The prevention of radiocontrast-agent-induced nephropathy by hemofiltration.[see comment].	New England Journal of Medicine. 349(14):1333-40, 2003 Oct 2.	BACKGROUND: Nephropathy induced by exposure to radiocontrast agents, a possible complication of percutaneous coronary interventions, is associated with significant in-hospital and long-term morbidity and mortality. Patients with preexisting renal failure are at particularly high risk. We investigated the role of hemofiltration, as compared with isotonic-saline hydration, in preventing contrast-ag…
14529975	Rice D. Kim HW. Sabichi A. Lippman S. Lee JJ. Williams B. Vaporciyan A. Smythe WR. Swisher S. Walsh G. Putnam JB Jr. Hong WK. Roth J.	The risk of second primary tumors after resection of stage I nonsmall cell lung cancer.	" Annals of Thoracic Surgery. 76(4):1001-7; discussion 1007-8, 2003 Oct."	" BACKGROUND: The incidence of second primary lung cancers (SPLC) after resection of nonsmall cell lung cancer (NSCLC) is estimated to be 1% to 4% per patient year. The overall effect of SPLC on survival after resection of stage I NSCLC is unknown. Here we report the incidence, management, and outcome of SPLC in a large prospective cohort of patients who underwent careful follow-up. METHODS: Nati…
14530016	Lotto AA. Ascione R. Caputo M. Bryan AJ. Angelini GD. Suleiman MS.	Myocardial protection with intermittent cold blood during aortic valve operation: antegrade versus retrograde delivery.	" Annals of Thoracic Surgery. 76(4):1227-33; discussion 1233, 2003 Oct."	BACKGROUND: Intermittent antegrade cold blood cardioplegia is superior to warm blood cardioplegia in patients who have aortic valve operation. This study compared the cardioprotective efficacy of intermittent antegrade and retrograde cold blood cardioplegia with emphasis on metabolic stress in the left and right ventricles. METHODS: Thirty-nine patients who had elective aortic valve replacement w…
14532316	Harris JP. Weisman MH. Derebery JM. Espeland MA. Gantz BJ. Gulya AJ. Hammerschlag PE. Hannley M. Hughes GB. Moscicki R. Nelson RA. Niparko JK. Rauch SD. Telian SA. Brookhouser PE.	Treatment of corticosteroid-responsive autoimmune inner ear disease with methotrexate: a randomized controlled trial.	JAMA. 290(14):1875-83, 2003 Oct 8.	" CONTEXT: A number of therapies have been proposed for the long-term management of corticosteroid-responsive, rapidly progressive, bilateral sensorineural hearing loss (autoimmune inner ear disease [AIED]). Methotrexate has emerged as the benchmark agent but has not been rigorously evaluated for hearing improvement in patients with AIED. OBJECTIVE: To assess the efficacy of long-term methotrexat…
14551293	Verwaal VJ. van Ruth S. de Bree E. van Sloothen GW. van Tinteren H. Boot H. Zoetmulder FA.	Randomized trial of cytoreduction and hyperthermic intraperitoneal chemotherapy versus systemic chemotherapy and palliative surgery in patients with peritoneal carcinomatosis of colorectal cancer.	Journal of Clinical Oncology. 21(20):3737-43, 2003 Oct 15.	" PURPOSE: To confirm the findings from uncontrolled studies that aggressive cytoreduction in combination with hyperthermic intraperitoneal chemotherapy (HIPEC) is superior to standard treatment in patients with peritoneal carcinomatosis of colorectal cancer origin. PATIENTS AND METHODS: Between February 1998 and August 2001, 105 patients were randomly assigned to receive either standard treatmen…
14551341	Goss PE. Ingle JN. Martino S. Robert NJ. Muss HB. Piccart MJ. Castiglione M. Tu D. Shepherd LE. Pritchard KI. Livingston RB. Davidson NE. Norton L. Perez EA. Abrams JS. Therasse P. Palmer MJ. Pater JL.	A randomized trial of letrozole in postmenopausal women after five years of tamoxifen therapy for early-stage breast cancer.[see comment].	New England Journal of Medicine. 349(19):1793-802, 2003 Nov 6.	" BACKGROUND: In hormone-dependent breast cancer, five years of postoperative tamoxifen therapy--but not tamoxifen therapy of longer duration--prolongs disease-free and overall survival. The aromatase inhibitor letrozole, by suppressing estrogen production, might improve the outcome after the discontinuation of tamoxifen therapy. METHODS: We conducted a double-blind, placebo-controlled trial to t…
14556878	Cutlip DE. Ricciardi MJ. Ling FS. Carrozza JP Jr. Dua V. Garringer J. Giri S. Caputo RP.	Effect of tirofiban before primary angioplasty on initial coronary flow and early ST-segment resolution in patients with acute myocardial infarction.	American Journal of Cardiology. 92(8):977-80, 2003 Oct 15.	Sixty-one patients with ST elevation acute myocardial infarction were randomized to receive open-label tirofiban in the emergency room before primary angioplasty versus glycoprotein IIb/IIIa inhibitors administered after initial coronary angiography. Early administration of tirofiban before primary angioplasty resulted in nonsignificant improvement in initial coronary flow (Thrombolysis In Myocar…
14556881	Marinsek M. Larkin GL. Zohar P. Bervar M. Pekolj-Bicanic M. Mocnik FS. Noc M. Podbregar M.	Efficacy and impact of monophasic versus biphasic countershocks for transthoracic cardioversion of persistent atrial fibrillation.	American Journal of Cardiology. 92(8):988-91, 2003 Oct 15.	This report compares the cumulative efficacy of cardioversion and skeletal muscle injury after either damped sine wave monophasic or truncated exponential biphasic transthoracic cardioversion of persistent atrial fibrillation. The trial sought to refute the null hypothesis of therapeutic equivalence between monophasic and biphasic waveforms. Results of the study reveal similar cumulative efficacy…
14563575	Schachinger V. Hamm CW. Munzel T. Haude M. Baldus S. Grube E. Bonzel T. Konorza T. Koster R. Arnold R. Haase J. Probst P. vom Dahl J. Neumann FJ. Mudra H. Hennen B. Thiele L. Zeiher AM. STENTS (STents IN Grafts) Investigators.	A randomized trial of polytetrafluoroethylene-membrane-covered stents compared with conventional stents in aortocoronary saphenous vein grafts.[see comment].	Journal of the American College of Cardiology. 42(8):1360-9, 2003 Oct 15.	We compared a conventional stent (Jostent Flex, Jomed GmbH, Rangendingen, Germany) with a polytetrafluoroethylene (PTFE)-membrane-covered stent (Jostent Stentgraft) in patients undergoing intervention of a stenosis in an obstructed vein graft.The use of stents improved results of percutaneous revascularization of obstructed vein grafts, but did not demonstrate the reduced elevated restenosis rate…
14563580	Sakamoto T. Ogawa H. Takazoe K. Yoshimura M. Shimomura H. Moriyama Y. Arai H. Okajima K.	Effect of activated protein C on plasma plasminogen activator inhibitor activity in patients with acute myocardial infarction treated with alteplase: comparison with unfractionated heparin.	Journal of the American College of Cardiology. 42(8):1389-94, 2003 Oct 15.	" OBJECTIVES: We examined whether activated protein C (APC) is an effective conjunctive therapy to thrombolysis in patients with ST-segment-elevated acute myocardial infarction (AMl). BACKGROUND: Activated protein C possesses both systemic anticoagulant and anti-inflammatory properties. It has been also shown to enhance fibrinolysis by inhibiting plasminogen activator inhibitor (PAI) activity in …
14563595	Taillefer R. Ahlberg AW. Masood Y. White CM. Lamargese I. Mather JF. McGill CC. Heller GV.	Acute beta-blockade reduces the extent and severity of myocardial perfusion defects with dipyridamole Tc-99m sestamibi SPECT imaging.[see comment].	Journal of the American College of Cardiology. 42(8):1475-83, 2003 Oct 15.	OBJECTIVES: The goal of this study was to examine the effect of acute beta-blockade on dipyridamole Tc-99m sestamibi myocardial perfusion imaging (DMPI). BACKGROUND: Studies suggest that antianginal drugs may reduce the presence and severity of myocardial perfusion defects with dipyridamole stress. However, there are no data regarding specific drugs. METHODS: Patients with catheterization-proven …
14568892	Muller I. Besta F. Schulz C. Li Z. Massberg S. Gawaz M.	Effects of statins on platelet inhibition by a high loading dose of clopidogrel.[see comment].	Circulation. 108(18):2195-7, 2003 Nov 4.	BACKGROUND: Recent studies suggested that some HMG-CoA reductase blockers might inhibit the antiplatelet activity of clopidogrel. Therefore, we analyzed how various statins together with a high loading dose of clopidogrel (600 mg) affect platelet aggregation. METHODS AND RESULTS: Seventy-seven patients with stable angina scheduled for elective coronary stenting were studied. Patients were randomi…
14568898	Wolcke BB. Mauer DK. Schoefmann MF. Teichmann H. Provo TA. Lindner KH. Dick WF. Aeppli D. Lurie KG.	Comparison of standard cardiopulmonary resuscitation versus the combination of active compression-decompression cardiopulmonary resuscitation and an inspiratory impedance threshold device for out-of-hospital cardiac arrest.[see comment].	Circulation. 108(18):2201-5, 2003 Nov 4.	BACKGROUND: Active compression-decompression (ACD) CPR combined with an inspiratory impedance threshold device (ITD) improves vital organ blood flow during cardiac arrest. This study compared survival rates with ACD+ITD CPR versus standard manual CPR (S-CPR). METHODS AND RESULTS: A prospective, controlled trial was performed in Mainz, Germany, in which a 2-tiered emergency response included early…
14570719	Hawkey CJ. Jones JI. Atherton CT. Skelly MM. Bebb JR. Fagerholm U. Jonzon B. Karlsson P. Bjarnason IT.	Gastrointestinal safety of AZD3582, a cyclooxygenase inhibiting nitric oxide donator: proof of concept study in humans.	Gut. 52(11):1537-42, 2003 Nov.	" BACKGROUND: Cyclooxygenase inhibiting nitric oxide donators (CINODs) are a new class of anti-inflammatory and analgesic drugs that may minimise gastrointestinal toxicity compared with standard non-steroidal anti-inflammatory drugs (NSAIDs) by virtue of nitric oxide donation. METHODS: A proof of concept study of the gastrointestinal safety of AZD3582, the first CINOD available for human testing,…
14572565	Masci E. Cavallini G. Mariani A. Frulloni L. Testoni PA. Curioni S. Tittobello A. Uomo G. Costamagna G. Zambelli S. Macarri G. Innocenti P. Dragonetti C. Gabexate in Digestive Endoscopy-Italian Group II.	Comparison of two dosing regimens of gabexate in the prophylaxis of post-ERCP pancreatitis.	American Journal of Gastroenterology. 98(10):2182-6, 2003 Oct.	" OBJECTIVES: A continuous 13-h infusion of gabexate starting 30-90 min before endoscopic cholangiopancreatography (ERCP) can reduce postprocedural pancreatitis, the onset of which is generally observed within the first 6 h after ERCP. This study was designed to verify whether a 6.5-h infusion of gabexate was as effective as a 13-h infusion, at the same concentration, for reducing the incidence o…
14572567	Paspatis GA. Charoniti I. Papanikolaou N. Vardas E. Chlouverakis G.	A prospective, randomized comparison of 10-Fr versus 7-Fr bipolar electrocoagulation catheter in combination with adrenaline injection in the endoscopic treatment of bleeding peptic ulcers.	American Journal of Gastroenterology. 98(10):2192-7, 2003 Oct.	OBJECTIVES: Our study compared the efficacy of bipolar electrocoagulation (gold probe) with 10-Fr (group A) versus 7-Fr (group B) catheter after adrenaline injection in the treatment of bleeding peptic ulcers. METHODS: A total of 77 consecutive patients with endoscopic evidence of peptic ulcer with active bleeding or a nonbleeding visible vessel were randomly assigned to one of the above protocol…
14572567	Paspatis GA. Charoniti I. Papanikolaou N. Vardas E. Chlouverakis G.	A prospective, randomized comparison of 10-Fr versus 7-Fr bipolar electrocoagulation catheter in combination with adrenaline injection in the endoscopic treatment of bleeding peptic ulcers.	American Journal of Gastroenterology. 98(10):2192-7, 2003 Oct.	OBJECTIVES: Our study compared the efficacy of bipolar electrocoagulation (gold probe) with 10-Fr (group A) versus 7-Fr (group B) catheter after adrenaline injection in the treatment of bleeding peptic ulcers. METHODS: A total of 77 consecutive patients with endoscopic evidence of peptic ulcer with active bleeding or a nonbleeding visible vessel were randomly assigned to one of the above protocol…
14572578	Guanabens N. Pares A. Ros I. Alvarez L. Pons F. Caballeria L. Monegal A. Martinez de Osaba MJ. Roca M. Peris P. Rodes J.	Alendronate is more effective than etidronate for increasing bone mass in osteopenic patients with primary biliary cirrhosis.	American Journal of Gastroenterology. 98(10):2268-74, 2003 Oct.	OBJECTIVES: Osteopenia increases the morbidity of primary biliary cirrhosis (PBC). In this study, we have compared two bisphosphonates, alendronate and cyclical etidronate, that inhibit osteoclast-mediated bone resorption and have examined their effects on bone mass in patients with this disease. METHODS: A total of 32 women with PBC were randomly assigned to receive alendronate (10 mg/day) or et…
14575968	Henke M. Laszig R. Rube C. Schafer U. Haase KD. Schilcher B. Mose S. Beer KT. Burger U. Dougherty C. Frommhold H.	Erythropoietin to treat head and neck cancer patients with anaemia undergoing radiotherapy: randomised, double-blind, placebo-controlled trial.	Lancet. 362(9392):1255-60, 2003 Oct 18.	" BACKGROUND: Anaemia is associated with poor cancer control, particularly in patients undergoing radiotherapy. We investigated whether anaemia correction with epoetin beta could improve outcome of curative radiotherapy among patients with head and neck cancer. METHODS: We did a multicentre, double-blind, randomised, placebo-controlled trial in 351 patients (haemoglobin <120 g/L in women or <130 …
14578723	Brandstrup B. Tonnesen H. Beier-Holgersen R. Hjortso E. Ording H. Lindorff-Larsen K. Rasmussen MS. Lanng C. Wallin L. Iversen LH. Gramkow CS. Okholm M. Blemmer T. Svendsen PE. Rottensten HH. Thage B. Riis J. Jeppesen IS. Teilum D. Christensen AM. Graungaard B. Pott F. Danish Study Group on Perioperative Fluid Therapy.	Effects of intravenous fluid restriction on postoperative complications: comparison of two perioperative fluid regimens: a randomized assessor-blinded multicenter trial.[see comment].	Annals of Surgery. 238(5):641-8, 2003 Nov.	" OBJECTIVE: To investigate the effect of a restricted intravenous fluid regimen versus a standard regimen on complications after colorectal resection. SUMMARY BACKGROUND DATA: Current fluid administration in major surgery causes a weight increase of 3-6 kg. Complications after colorectal surgery are reported in up to 68% of patients. Associations between postoperative weight gain and poor surviv…
14578725	Bisgaard T. Klarskov B. Kehlet H. Rosenberg J.	Preoperative dexamethasone improves surgical outcome after laparoscopic cholecystectomy: a randomized double-blind placebo-controlled trial.[see comment].	Annals of Surgery. 238(5):651-60, 2003 Nov.	OBJECTIVE: To determine the effects of preoperative dexamethasone on surgical outcome after laparoscopic cholecystectomy (LC). SUMMARY BACKGROUND DATA: Pain and fatigue are dominating symptoms after LC and may prolong convalescence. METHODS: In a double-blind, placebo-controlled study, 88 patients were randomized to intravenous dexamethasone (8 mg) or placebo 90 minutes before LC. Patients receiv…
14581419	Hanks GE. Pajak TF. Porter A. Grignon D. Brereton H. Venkatesan V. Horwitz EM. Lawton C. Rosenthal SA. Sandler HM. Shipley WU. Radiation Therapy Oncology Group.	Phase III trial of long-term adjuvant androgen deprivation after neoadjuvant hormonal cytoreduction and radiotherapy in locally advanced carcinoma of the prostate: the Radiation Therapy Oncology Group Protocol 92-02.	Journal of Clinical Oncology. 21(21):3972-8, 2003 Nov 1.	" PURPOSE: Radiation Therapy Oncology Group (RTOG) Protocol 92-02 was a randomized trial testing long-term (LT) adjuvant androgen deprivation (AD) after initial AD with external-beam radiotherapy (RT) in patients with locally advanced prostate cancer (PC; T2c-4) and with prostate-specific antigen level less than 150 ng/mL. PATIENTS AND METHODS: Patients received a total of 4 months of goserelin a…
14583577	Takada K. Danning CL. Kuroiwa T. Schlimgen R. Tassiulas IO. Davis JC Jr. Yarboro CH. Fleisher TA. Boumpas DT. Illei GG.	Lymphocyte depletion with fludarabine in patients with psoriatic arthritis: clinical and immunological effects.	Annals of the Rheumatic Diseases. 62(11):1112-5, 2003 Nov.	" OBJECTIVE: To obtain preliminary information on the safety and efficacy of fludarabine in PsA and analyse its immunomodulatory effects in peripheral blood and synovial tissue. METHODS: 15 patients with active PsA who did not respond to DMARDs were randomly allocated to receive fludarabine every four weeks or placebo. Primary outcomes were the proportion of patients who met the ACR20 and the pso…
14584069	Gann PH. Chatterton RT. Gapstur SM. Liu K. Garside D. Giovanazzi S. Thedford K. Van Horn L.	The effects of a low-fat/high-fiber diet on sex hormone levels and menstrual cycling in premenopausal women: a 12-month randomized trial (the diet and hormone study).[see comment].	Cancer. 98(9):1870-9, 2003 Nov 1.	BACKGROUND: Reduction of cumulative exposure to endogenous ovarian steroid hormones is a postulated method for reducing the risk of carcinoma of the breast and other malignancies. Although there are data from trials evaluating the effect of low-fat and high-fiber diets on sex hormone levels in premenopausal women, to the ' knowledge none of these trials has combined a relatively large number of p…
14585635	Seaton ED. Charakida A. Mouser PE. Grace I. Clement RM. Chu AC.	Pulsed-dye laser treatment for inflammatory acne vulgaris: randomised controlled trial.[see comment].	Lancet. 362(9393):1347-52, 2003 Oct 25.	BACKGROUND: Low-fluence (low irradiation energy density) pulsed-dye lasers (PDLs) have been used for atrophic acne scarring, and anecdotal experience suggests that long-term improvements in inflammatory acne can be seen after one PDL treatment. Our aim was to compare the efficacy and tolerability of such PDL treatment with sham treatment in patients with facial inflammatory acne in a double-blind…
14585937	Buller HR. Davidson BL. Decousus H. Gallus A. Gent M. Piovella F. Prins MH. Raskob G. van den Berg-Segers AE. Cariou R. Leeuwenkamp O. Lensing AW. Matisse Investigators.	Subcutaneous fondaparinux versus intravenous unfractionated heparin in the initial treatment of pulmonary embolism.[see comment].	New England Journal of Medicine. 349(18):1695-702, 2003 Oct 30.	BACKGROUND: The standard initial treatment of hemodynamically stable patients with pulmonary embolism is intravenous unfractionated heparin, requiring laboratory monitoring and hospitalization. METHODS: We conducted a randomized, open-label trial involving 2213 patients with acute symptomatic pulmonary embolism to compare the efficacy and safety of the synthetic antithrombotic agent fondaparinux …
14598251	Ortner ME. Caca K. Berr F. Liebetruth J. Mansmann U. Huster D. Voderholzer W. Schachschal G. Mossner J. Lochs H.	Successful photodynamic therapy for nonresectable cholangiocarcinoma: a randomized prospective study.[see comment].	Gastroenterology. 125(5):1355-63, 2003 Nov.	" BACKGROUND & AIMS: In nonrandomized trials, photodynamic therapy (PDT) had a promising effect on nonresectable cholangiocarcinoma (NCC). This prospective, open-label, randomized, multicenter study with a group sequential design compared PDT in addition to stenting (group A) with stenting alone (group B) in patients with NCC. METHODS: In patients with histologically confirmed cholangiocarcinoma,…
14598411	Ginzburg E. Cohn SM. Lopez J. Jackowski J. Brown M. Hameed SM. Miami Deep Vein Thrombosis Study Group.	Randomized clinical trial of intermittent pneumatic compression and low molecular weight heparin in trauma.	British Journal of Surgery. 90(11):1338-44, 2003 Nov.	BACKGROUND: After trauma, up to 60 per cent of immobilized patients have been reported to develop a silent deep vein thrombosis (DVT). No large, prospective randomized trials have tested the efficacy of intermittent pneumatic compression (IPC) devices in these patients. METHODS: A prospective randomized trial was performed of 442 patients who received thromboprophylaxis using either an IPC device…
14598412	Sarli L. Iusco D. Gobbi S. Porrini C. Ferro M. Roncoroni L.	Randomized clinical trial of laparoscopic cholecystectomy performed with mini-instruments.	British Journal of Surgery. 90(11):1345-8, 2003 Nov.	" BACKGROUND: The outcomes after traditional laparoscopic cholecystectomy (LC; one 10-mm port, one 12-mm port and two 5-mm ports) and minilaparoscopic cholecystectomy (MLC; three 3-mm ports and one 12-mm port) for gallstone disease were compared. METHODS: The study was a randomized, single-blind trial comparing LC with MLC. Only elective patients were eligible for inclusion. LC was a routine proc…
14600187	Stone GW. McCullough PA. Tumlin JA. Lepor NE. Madyoon H. Murray P. Wang A. Chu AA. Schaer GL. Stevens M. Wilensky RL. O'Neill WW. CONTRAST Investigators.	Fenoldopam mesylate for the prevention of contrast-induced nephropathy: a randomized controlled trial.	JAMA. 290(17):2284-91, 2003 Nov 5.	" CONTEXT: The development of contrast-induced nephropathy in patients undergoing invasive cardiac procedures is associated with a marked increase in cardiovascular morbidity and mortality. Fenoldopam mesylate, a specific agonist of the dopamine-1 receptor, preserves renal blood flow after iodinated contrast administration and has shown promise in ameliorating contrast nephropathy in previous obs…
14607440	Roffi M. Wenaweser P. Windecker S. Mehta H. Eberli FR. Seiler C. Fleisch M. Garachemani A. Pedrazzini GB. Hess OM. Meier B.	Early exercise after coronary stenting is safe.	Journal of the American College of Cardiology. 42(9):1569-73, 2003 Nov 5.	OBJECTIVES: In this study, we sought to assess safety of symptom-limited exercise stress tests the day after coronary stenting. BACKGROUND: Isolated cases of coronary stent thrombosis have been linked to early exercise stress testing, thereby questioning the safety of unrestricted physical activity after the coronary procedure. METHODS: At a single center, 1,000 patients were randomized to a symp…
14609612	Liu TJ. Hsueh CW. Lee WL. Lai HC. Wang KY. Ting CT.	Conversion of rheumatic atrial fibrillation by amiodarone after percutaneous balloon mitral commissurotomy.	American Journal of Cardiology. 92(10):1244-6, 2003 Nov 15.	Amiodarone, used in conjunction with percutaneous balloon mitral commissurotomy, can safely convert rheumatic atrial fibrillation in 38% of patients compared with 0% in those without it. However, whether this treatment exerts long-term benefits on prognosis awaits further investigation.
14610012	Wazni O. Marrouche NF. Martin DO. Gillinov AM. Saliba W. Saad E. Klein A. Bhargava M. Bash D. Schweikert R. Erciyes D. Abdul-Karim A. Brachman J. Gunther J. Pisano E. Potenza D. Fanelli R. Natale A.	Randomized study comparing combined pulmonary vein-left atrial junction disconnection and cavotricuspid isthmus ablation versus pulmonary vein-left atrial junction disconnection alone in patients presenting with typical atrial flutter and atrial fibrillation.	Circulation. 108(20):2479-83, 2003 Nov 18.	BACKGROUND: Atrial flutter (AFL) and atrial fibrillation (AF) frequently coexist in the same patient. Recently it has been demonstrated that the triggers for both AF and AFL may originate in the pulmonary veins (PVs). We hypothesized that in patients with both AF and typical AFL, pulmonary vein-left atrial junction (PV-LAJ) disconnection may eliminate both arrhythmias. METHODS AND RESULTS: Consec…
14610048	de Haes H. Olschewski M. Kaufmann M. Schumacher M. Jonat W. Sauerbrei W. Zoladex Early Breast Cancer Research Association Trialists Group.	Quality of life in goserelin-treated versus cyclophosphamide + methotrexate + fluorouracil-treated premenopausal and perimenopausal patients with node-positive, early breast cancer: the Zoladex Early Breast Cancer Research Association Trialists Group.[see comment].	Journal of Clinical Oncology. 21(24):4510-6, 2003 Dec 15.	" PURPOSE: To compare quality of life (QoL) in premenopausal and perimenopausal patients with node-positive, early breast cancer treated with the endocrine agent goserelin (Zoladex; AstraZeneca Pharmaceuticals LP, Wilmington, DE) or cyclophosphamide + methotrexate + fluorouracil (CMF). PATIENTS AND METHODS: Patients from 86 centers worldwide were randomly assigned to receive either goserelin (3.6…
14610160	Pfeffer MA. McMurray JJ. Velazquez EJ. Rouleau JL. Kober L. Maggioni AP. Solomon SD. Swedberg K. Van de Werf F. White H. Leimberger JD. Henis M. Edwards S. Zelenkofske S. Sellers MA. Califf RM. Valsartan in Acute Myocardial Infarction Trial Investigators.	Valsartan, captopril, or both in myocardial infarction complicated by heart failure, left ventricular dysfunction, or both.[see comment].	New England Journal of Medicine. 349(20):1893-906, 2003 Nov 13.	" BACKGROUND: Angiotensin-converting-enzyme (ACE) inhibitors such as captopril reduce mortality and cardiovascular morbidity among patients with myocardial infarction complicated by left ventricular systolic dysfunction, heart failure, or both. In a double-blind trial, we compared the effect of the angiotensin-receptor blocker valsartan, the ACE inhibitor captopril, and the combination of the two…
14612477	Buvanendran A. Kroin JS. Tuman KJ. Lubenow TR. Elmofty D. Moric M. Rosenberg AG.	Effects of perioperative administration of a selective cyclooxygenase 2 inhibitor on pain management and recovery of function after knee replacement: a randomized controlled trial.	JAMA. 290(18):2411-8, 2003 Nov 12.	" CONTEXT: Controlling postoperative pain after knee replacement while reducing opioid-induced adverse effects and improving outcomes remains an important challenge. OBJECTIVE: To assess the effect of combined preoperative and postoperative administration of a selective inhibitor of cyclooxygenase 2 on opioid consumption and outcomes after total knee arthroplasty (TKA). DESIGN, SETTING, AND PATIE…
14612478	Simons SH. van Dijk M. van Lingen RA. Roofthooft D. Duivenvoorden HJ. Jongeneel N. Bunkers C. Smink E. Anand KJ. van den Anker JN. Tibboel D.	Routine morphine infusion in preterm newborns who received ventilatory support: a randomized controlled trial.	JAMA. 290(18):2419-27, 2003 Nov 12.	" CONTEXT: Newborns admitted to neonatal intensive care units (NICUs) undergo a variety of painful procedures and stressful events. Because the effect of continuous morphine infusion in preterm neonates has not been investigated systematically, there is confusion regarding whether morphine should be used routinely in this setting. OBJECTIVE: To evaluate the effects of continuous intravenous morph…
14613272	Gibofsky A. Williams GW. McKenna F. Fort JG.	Comparing the efficacy of cyclooxygenase 2-specific inhibitors in treating osteoarthritis: appropriate trial design considerations and results of a randomized, placebo-controlled trial.[see comment].	Arthritis & Rheumatism. 48(11):3102-11, 2003 Nov.	OBJECTIVE: To compare the efficacy of the cyclooxygenase 2 (COX-2)-specific inhibitors celecoxib and rofecoxib in treating the signs and symptoms of osteoarthritis (OA). METHODS: In this randomized, placebo-controlled, double-blind, multicenter study, 475 patients with OA of the knee received either celecoxib 200 mg/day (n = 189), rofecoxib 25 mg/day (n = 190), or placebo (n = 96) for 6 weeks. Ar…
14613287	Van Staa TP. Laan RF. Barton IP. Cohen S. Reid DM. Cooper C.	Bone density threshold and other predictors of vertebral fracture in patients receiving oral glucocorticoid therapy.	Arthritis & Rheumatism. 48(11):3224-9, 2003 Nov.	" OBJECTIVE: To evaluate predictors of vertebral fractures, including a threshold for bone mineral density (BMD), in patients receiving oral glucocorticoids (GCs). METHODS: Data were obtained from 2 randomized clinical trials (prevention and treatment trials of risedronate) using similar methods, but different inclusion criteria were applied with regard to prior exposure to GCs. Predictors of ver…
14613288	Davis JC Jr. Van Der Heijde D. Braun J. Dougados M. Cush J. Clegg DO. Kivitz A. Fleischmann R. Inman R. Tsuji W. Enbrel Ankylosing Spondylitis Study Group.	Recombinant human tumor necrosis factor receptor (etanercept) for treating ankylosing spondylitis: a randomized, controlled trial.	Arthritis & Rheumatism. 48(11):3230-6, 2003 Nov.	OBJECTIVE: To determine the safety and efficacy of etanercept in a multicenter, randomized, placebo-controlled, double-blind trial of adults with moderate to severe active ankylosing spondylitis (AS). METHODS: Patients (n = 277) were treated with either etanercept 25 mg (n = 138) or placebo (n = 139) subcutaneously twice weekly for 24 weeks. The primary outcome measures were the percentages of pa…
14615106	Zajicek J. Fox P. Sanders H. Wright D. Vickery J. Nunn A. Thompson A. UK MS Research Group.	Cannabinoids for treatment of spasticity and other symptoms related to multiple sclerosis (CAMS study): multicentre randomised placebo-controlled trial.[see comment].	Lancet. 362(9395):1517-26, 2003 Nov 8.	" BACKGROUND: Multiple sclerosis is associated with muscle stiffness, spasms, pain, and tremor. Much anecdotal evidence suggests that cannabinoids could help these symptoms. Our aim was to test the notion that cannabinoids have a beneficial effect on spasticity and other symptoms related to multiple sclerosis. METHODS: We did a randomised, placebo-controlled trial, to which we enrolled 667 patien…
14615440	Alimi D. Rubino C. Pichard-Leandri E. Fermand-Brule S. Dubreuil-Lemaire ML. Hill C.	Analgesic effect of auricular acupuncture for cancer pain: a randomized, blinded, controlled trial.	Journal of Clinical Oncology. 21(22):4120-6, 2003 Nov 15.	" PURPOSE: During the last 30 years, auricular acupuncture has been used as complementary treatment of cancer pain when analgesic drugs do not suffice. The purpose of this study is to examine the efficacy of auricular acupuncture in decreasing pain intensity in cancer patients. PATIENTS AND METHODS: Ninety patients were randomly divided in three groups; one group received two courses of auricular…
14625334	Gerdesmeyer L. Wagenpfeil S. Haake M. Maier M. Loew M. Wortler K. Lampe R. Seil R. Handle G. Gassel S. Rompe JD.	Extracorporeal shock wave therapy for the treatment of chronic calcifying tendonitis of the rotator cuff: a randomized controlled trial.	JAMA. 290(19):2573-80, 2003 Nov 19.	" CONTEXT: Extracorporeal shock wave therapy (ESWT) has been used to treat calcific tendonitis of the shoulder, but trials of ESWT for this purpose have had methodological deficiencies and thus there is limited evidence for its effectiveness. OBJECTIVE: To determine whether fluoroscopy-guided ESWT improves function, reduces pain, and diminishes the size of calcific deposits in patients with chron…
14625336	Chastre J. Wolff M. Fagon JY. Chevret S. Thomas F. Wermert D. Clementi E. Gonzalez J. Jusserand D. Asfar P. Perrin D. Fieux F. Aubas S. PneumA Trial Group.	Comparison of 8 vs 15 days of antibiotic therapy for ventilator-associated pneumonia in adults: a randomized trial.	JAMA. 290(19):2588-98, 2003 Nov 19.	" CONTEXT: The optimal duration of antimicrobial treatment for ventilator-associated pneumonia (VAP) is unknown. Shortening the length of treatment may help to contain the emergence of multiresistant bacteria in the intensive care unit (ICU). OBJECTIVE: To determine whether 8 days is as effective as 15 days of antibiotic treatment of patients with microbiologically proven VAP. DESIGN, SETTING, AN…
14627785	Lebwohl M. Tyring SK. Hamilton TK. Toth D. Glazer S. Tawfik NH. Walicke P. Dummer W. Wang X. Garovoy MR. Pariser D. Efalizumab Study Group.	A novel targeted T-cell modulator, efalizumab, for plaque psoriasis.[see comment].	New England Journal of Medicine. 349(21):2004-13, 2003 Nov 20.	BACKGROUND: Interactions between leukocyte-function-associated antigen type 1 (LFA-1) and intercellular adhesion molecules are important in the pathogenesis of psoriasis. Efalizumab, a humanized monoclonal antibody, binds to the alpha subunit (CD11a) of LFA-1 and inhibits the activation of T cells. METHODS: In a phase 3, multicenter, randomized, placebo-controlled, double-blind study, we assign 5…
14631217	Walther B. Johansson J. Johnsson F. Von Holstein CS. Zilling T.	Cervical or thoracic anastomosis after esophageal resection and gastric tube reconstruction: a prospective randomized trial comparing sutured neck anastomosis with stapled intrathoracic anastomosis.	" Annals of Surgery. 238(6):803-12; discussion 812-4, 2003 Dec."	" OBJECTIVE: The purpose of the study was to compare in prospective randomized fashion a manually sutured esophagogastric anastomosis in the neck and a stapled in the chest after esophageal resection and gastric tube reconstruction. SUMMARY BACKGROUND DATA: Despite the fact that all reconstructions after esophagectomy will result in a cervical or a thoracic anastomosis, controversy still exists a…
14631220	Morino M. Toppino M. Bonnet G. del Genio G.	Laparoscopic adjustable silicone gastric banding versus vertical banded gastroplasty in morbidly obese patients: a prospective randomized controlled clinical trial.	" Annals of Surgery. 238(6):835-41; discussion 841-2, 2003 Dec."	" OBJECTIVE: To compare, in a prospective, randomized, single-institution trial laparoscopic adjustable silicone gastric banding (LASGB) with laparoscopic vertical banded gastroplasty (LVBG) in morbidly obese patients. SUMMARY BACKGROUND DATA: LASGB is a simple and safe procedure, but some reports have suggested disappointing long-term results. Despite the recent widespread use of LASGB, there ar…
14636905	Stein EA. Strutt K. Southworth H. Diggle PJ. Miller E. HeFH Study Group.	Comparison of rosuvastatin versus atorvastatin in patients with heterozygous familial hypercholesterolemia.	American Journal of Cardiology. 92(11):1287-93, 2003 Dec 1.	" Heterozygous familial hypercholesterolemia (HFH) is a common genetic disorder that confers a significantly increased risk of early coronary artery disease. This study compared atorvastatin and rosuvastatin in reducing low-density lipoprotein (LDL) cholesterol in HFH in a global, 18-week, weighted-randomization, double-blind, parallel-group, forced-titration study. Following a 6-week diet lead-i…
14642684	Sidhu JS. Cowan D. Kaski JC.	The effects of rosiglitazone, a peroxisome proliferator-activated receptor-gamma agonist, on markers of endothelial cell activation, C-reactive protein, and fibrinogen levels in non-diabetic coronary artery disease patients.[see comment].	Journal of the American College of Cardiology. 42(10):1757-63, 2003 Nov 19.	OBJECTIVES: We sought to assess the effect of rosiglitazone on markers of endothelial cell activation and acute-phase reactants in non-diabetic patients with coronary artery disease (CAD). BACKGROUND: Inflammation plays a key role in all stages of atherosclerosis and in the genesis of acute coronary syndromes. Rosiglitazone, a peroxisome proliferator-activated receptor gamma agonist, is used in t…
14642699	Kloner RA. Hutter AM. Emmick JT. Mitchell MI. Denne J. Jackson G.	Time course of the interaction between tadalafil and nitrates.	Journal of the American College of Cardiology. 42(10):1855-60, 2003 Nov 19.	OBJECTIVES: This study was designed to determine the time course of nitrate interaction with tadalafil, a phosphodiesterase 5 (PDE5) inhibitor with a half-life (t(1/2)) of 17.5 h. BACKGROUND: The PDE5 inhibitors augment the blood pressure (BP)-lowering effects of nitrates, yet the time course of this interaction is unclear. Recent guidelines from the American College of Cardiology/American Heart …
14643116	Olsson SB. Executive Steering Committee on behalf of the SPORTIF III Investigators.	Stroke prevention with the oral direct thrombin inhibitor ximelagatran compared with warfarin in patients with non-valvular atrial fibrillation (SPORTIF III): randomised controlled trial.[see comment].	Lancet. 362(9397):1691-8, 2003 Nov 22.	" BACKGROUND: Warfarin prevents ischaemic stroke in patients with non-valvular atrial fibrillation, but dose adjustment, coagulation monitoring, and bleeding risk limit its use. The oral direct thrombin inhibitor ximelagatran represents a potential alternative. We aimed to establish whether ximelagatran is non-inferior to warfarin, within a margin of 2% per year, for prevention of stroke and syst…
14644852	Wegman AC. van der Windt DA. de Haan M. Deville WL. Fo CT. de Vries TP.	Switching from NSAIDs to paracetamol: a series of n of 1 trials for individual patients with osteoarthritis.	Annals of the Rheumatic Diseases. 62(12):1156-61, 2003 Dec.	" OBJECTIVES: To investigate for individual patients who have been using NSAIDs regularly, whether paracetamol is as effective as non-steroidal anti-inflammatory drugs (NSAIDs) in the treatment of pain and disability related to osteoarthritis of the hip or knee. METHODS: A series of n of 1 trials were conducted in general practices in Amsterdam and the surrounding area. Each patient was his or he…
14644860	Tsifetaki N. Kitsos G. Paschides CA. Alamanos Y. Eftaxias V. Voulgari PV. Psilas K. Drosos AA.	Oral pilocarpine for the treatment of ocular symptoms in patients with Sjogren's syndrome: a randomised 12 week controlled study.	Annals of the Rheumatic Diseases. 62(12):1204-7, 2003 Dec.	OBJECTIVE: To evaluate the efficacy and side effects of oral pilocarpine for the treatment of ocular symptoms in patients with primary Sjogren's syndrome (SS). METHODS: A 12 week, single centre, randomised controlled study was performed. Twenty nine patients were randomly assigned to receive oral pilocarpine (5 mg twice a day), 28 only artificial tears, and 28 inferior puncta occlusion. Patients …
14645311	Rosenheck R. Perlick D. Bingham S. Liu-Mares W. Collins J. Warren S. Leslie D. Allan E. Campbell EC. Caroff S. Corwin J. Davis L. Douyon R. Dunn L. Evans D. Frecska E. Grabowski J. Graeber D. Herz L. Kwon K. Lawson W. Mena F. Sheikh J. Smelson D. Smith-Gamble V. Department of Veterans Affairs Cooperative Study Group on the Cost-Effectiveness of Olanzapine.	Effectiveness and cost of olanzapine and haloperidol in the treatment of schizophrenia: a randomized controlled trial.	JAMA. 290(20):2693-702, 2003 Nov 26.	" CONTEXT: Although olanzapine has been widely adopted as a treatment of choice for schizophrenia, its long-term effectiveness and costs have not been evaluated in a controlled trial in comparison with a standard antipsychotic drug. OBJECTIVE: To evaluate the effectiveness and cost impact of olanzapine compared with haloperidol in the treatment of schizophrenia. DESIGN AND SETTING: Double-blind, …
14645314	Richard C. Warszawski J. Anguel N. Deye N. Combes A. Barnoud D. Boulain T. Lefort Y. Fartoukh M. Baud F. Boyer A. Brochard L. Teboul JL. French Pulmonary Artery Catheter Study Group.	Early use of the pulmonary artery catheter and outcomes in patients with shock and acute respiratory distress syndrome: a randomized controlled trial.[see comment].	JAMA. 290(20):2713-20, 2003 Nov 26.	" CONTEXT: Many physicians believe that the pulmonary artery catheter (PAC) is useful for the diagnosis and treatment of cardiopulmonary disturbances; however, observational studies suggest that its use may be harmful. OBJECTIVE: To determine the effects on outcome of the early use of a PAC in patients with shock mainly of septic origin, acute respiratory distress syndrome (ARDS), or both. DESIGN…
14645424	Young RC. Brady MF. Nieberg RK. Long HJ. Mayer AR. Lentz SS. Hurteau J. Alberts DS.	Adjuvant treatment for early ovarian cancer: a randomized phase III trial of intraperitoneal 32P or intravenous cyclophosphamide and cisplatin--a gynecologic oncology group study.	Journal of Clinical Oncology. 21(23):4350-5, 2003 Dec 1.	PURPOSE: To conduct a prospective study of intraperitoneal radioactive chromic phosphate (32P) versus cyclophosphamide-cisplatin (CP) in women with early ovarian cancer at high risk for recurrence (International Federation of Gynecology and Obstetrics stage Ia or Ib grade 3 or Ic or stage II, no macroscopic residual disease) and to compare cumulative incidence of recurrence, overall survival, and…
14645637	Schreiber MD. Gin-Mestan K. Marks JD. Huo D. Lee G. Srisuparp P.	Inhaled nitric oxide in premature infants with the respiratory distress syndrome.[see comment].	New England Journal of Medicine. 349(22):2099-107, 2003 Nov 27.	" BACKGROUND: Inhaled nitric oxide improves gas exchange, decreases pulmonary vascular lability, and reduces pulmonary inflammation. We hypothesized that the use of inhaled nitric oxide would decrease the incidence of chronic lung disease and death in premature infants with the respiratory distress syndrome. METHODS: We conducted a randomized, double-blind, placebo-controlled study of the effect …
14648726	Lee WJ. Chen TC. Lai IR. Wang W. Huang MT.	Randomized clinical trial of Ligasure versus conventional surgery for extended gastric cancer resection.	British Journal of Surgery. 90(12):1493-6, 2003 Dec.	" BACKGROUND: The Ligasure Vessel Sealing System is a haemostatic device designed primarily for use in abdominal surgery. Randomized trials have demonstrated that it is safe and quick for haemorrhoidectomy, but there is no evidence that it confers any advantage in complicated gastrointestinal surgery. The aim of the present study was to examine the value of the Ligasure system in extended lymph n…
14648727	Anderson AD. McNaught CE. MacFie J. Tring I. Barker P. Mitchell CJ.	Randomized clinical trial of multimodal optimization and standard perioperative surgical care.	British Journal of Surgery. 90(12):1497-504, 2003 Dec.	" BACKGROUND: Multimodal optimization of surgical care has been associated with reduced hospital stay and improved physical function. The aim of this randomized trial was to compare multimodal optimization with standard care in patients undergoing colonic resection. METHODS: Twenty-five patients requiring elective right or left hemicolectomy were randomized to receive a ten-point optimization pro…
14652238	Grau MV. Baron JA. Sandler RS. Haile RW. Beach ML. Church TR. Heber D.	Vitamin D, calcium supplementation, and colorectal adenomas: results of a randomized trial.[see comment].	Journal of the National Cancer Institute. 95(23):1765-71, 2003 Dec 3.	BACKGROUND: Calcium and vitamin D both appear to have antineoplastic effects in the large bowel. Although these nutrients are inter-related metabolically in bone and in the normal intestine, their potential interactions in large-bowel carcinogenesis are not well understood. METHODS: We assessed independent and joint effects of calcium supplementation and vitamin D status on adenoma recurrence in …
14656913	Eefting F. Nathoe H. van Dijk D. Jansen E. Lahpor J. Stella P. Suyker W. Diephuis J. Suryapranata H. Ernst S. Borst C. Buskens E. Grobbee D. de Jaegere P.	Randomized comparison between stenting and off-pump bypass surgery in patients referred for angioplasty.	Circulation. 108(23):2870-6, 2003 Dec 9.	" BACKGROUND: Stenting improves cardiac outcome in comparison with balloon angioplasty. Compared with conventional surgery, off-pump bypass surgery on the beating heart without cardiopulmonary bypass may reduce morbidity, hospital stay, and costs. The purpose, therefore, was to compare cardiac outcome, quality of life, and cost-effectiveness 1 year after stenting and after off-pump surgery. METHO…
14662245	Antoniucci D. Rodriguez A. Hempel A. Valenti R. Migliorini A. Vigo F. Parodi G. Fernandez-Pereira C. Moschi G. Bartorelli A. Santoro GM. Bolognese L. Colombo A.	A randomized trial comparing primary infarct artery stenting with or without abciximab in acute myocardial infarction.[see comment].	Journal of the American College of Cardiology. 42(11):1879-85, 2003 Dec 3.	" OBJECTIVES: We sought to evaluate the efficacy of abciximab as adjunctive therapy to routine infarct-related artery (IRA) stenting. BACKGROUND: The impact of abciximab on the efficacy of myocardial reperfusion and the outcome of patients with acute myocardial infarction (AMI) undergoing IRA stenting have not yet been defined. METHODS: In a randomized trial, we assigned 400 patients with AMI to …
14662267	Stone GW. Cox DA. Babb J. Nukta D. Bilodeau L. Cannon L. Stuckey TD. Hermiller J. Cohen EA. Low R. Bailey SR. Lansky AJ. Kuntz RE.	Prospective, randomized evaluation of thrombectomy prior to percutaneous intervention in diseased saphenous vein grafts and thrombus-containing coronary arteries.	Journal of the American College of Cardiology. 42(11):2007-13, 2003 Dec 3.	OBJECTIVES: We sought to determine whether routine thrombectomy prior to stent implantation in diseased saphenous vein grafts (SVGs) and thrombus-containing native coronary arteries would reduce peri-procedural myonecrosis and subsequently enhance event-free survival. BACKGROUND: Percutaneous coronary intervention in diseased SVGs and thrombotic native coronary arteries is complicated by a high r…
14673036	Buchner T. Hiddemann W. Berdel WE. Wormann B. Schoch C. Fonatsch C. Loffler H. Haferlach T. Ludwig WD. Maschmeyer G. Staib P. Aul C. Gruneisen A. Lengfelder E. Frickhofen N. Kern W. Serve HL. Mesters RM. Sauerland MC. Heinecke A. German AML Cooperative Group.	6-Thioguanine, cytarabine, and daunorubicin (TAD) and high-dose cytarabine and mitoxantrone (HAM) for induction, TAD for consolidation, and either prolonged maintenance by reduced monthly TAD or TAD-HAM-TAD and one course of intensive consolidation by sequential HAM in adult patients at all ages with de novo acute myeloid leukemia (AML): a randomized trial of the German AML Cooperative Group.	Journal of Clinical Oncology. 21(24):4496-504, 2003 Dec 15.	" PURPOSE: To examine the efficacy of prolonged maintenance chemotherapy versus intensified consolidation therapy for patients with acute myeloid leukemia (AML). MATERIALS AND METHODS: Eight hundred thirty-two patients (median age, 54 years; range, 16 to 82 years) with de novo AML were randomly assigned to receive 6-thioguanine, cytarabine, and daunorubicin (TAD) plus cytarabine and mitoxantrone …
14673047	Ando N. Iizuka T. Ide H. Ishida K. Shinoda M. Nishimaki T. Takiyama W. Watanabe H. Isono K. Aoyama N. Makuuchi H. Tanaka O. Yamana H. Ikeuchi S. Kabuto T. Nagai K. Shimada Y. Kinjo Y. Fukuda H. Japan Clinical Oncology Group.	Surgery plus chemotherapy compared with surgery alone for localized squamous cell carcinoma of the thoracic esophagus: a Japan Clinical Oncology Group Study--JCOG9204.	Journal of Clinical Oncology. 21(24):4592-6, 2003 Dec 15.	" PURPOSE: We performed a multicenter randomized controlled trial to determine whether postoperative adjuvant chemotherapy improves outcome in patients with esophageal squamous cell carcinoma undergoing radical surgery. PATIENTS AND METHODS: Patients undergoing transthoracic esophagectomy with lymphadenectomy between July 1992 and January 1997 at 17 institutions were randomly assigned to receive …
14679156	Sung L. Dupuis LL. Bliss B. Taddio A. Abdolell M. Allen U. Rolland M. Tong A. Taylor T. Doyle J.	Randomized controlled trial of once- versus thrice-daily tobramycin in febrile neutropenic children undergoing stem cell transplantation.	Journal of the National Cancer Institute. 95(24):1869-77, 2003 Dec 17.	" BACKGROUND: The benefits of aminoglycoside antibiotics, such as tobramycin, administered as a once-daily dose to manage febrile neutropenia, have been demonstrated in many patient populations. However, toxicity and safety data are lacking for pediatric stem cell transplant recipients, who are at especially high risk for aminoglycoside-related toxicity and infectious morbidity. In particular, th…
14680731	Bijsterveld NR. Peters RJ. Murphy SA. Bernink PJ. Tijssen JG. Cohen M.	Recurrent cardiac ischemic events early after discontinuation of short-term heparin treatment in acute coronary syndromes: results from the Thrombolysis in Myocardial Infarction (TIMI) 11B and Efficacy and Safety of Subcutaneous Enoxaparin in Non-Q-Wave Coronary Events (ESSENCE) studies.	Journal of the American College of Cardiology. 42(12):2083-9, 2003 Dec 17.	OBJECTIVES: The aim of this study was to determine whether discontinuation of low-molecular-weight heparin (LMWH) treatment results in a clustering of cardiac ischemic events as previously observed after cessation of unfractionated heparin (UFH) in acute coronary syndrome (ACS) patients. BACKGROUND: Clinical trials in patients with ACS have shown early recurrent ischemic events after discontinuat…
14681504	McConnell JD. Roehrborn CG. Bautista OM. Andriole GL Jr. Dixon CM. Kusek JW. Lepor H. McVary KT. Nyberg LM Jr. Clarke HS. Crawford ED. Diokno A. Foley JP. Foster HE. Jacobs SC. Kaplan SA. Kreder KJ. Lieber MM. Lucia MS. Miller GJ. Menon M. Milam DF. Ramsdell JW. Schenkman NS. Slawin KM. Smith JA. Medical Therapy of Prostatic Symptoms (MTOPS) Research Group.	The long-term effect of doxazosin, finasteride, and combination therapy on the clinical progression of benign prostatic hyperplasia.[see comment].	New England Journal of Medicine. 349(25):2387-98, 2003 Dec 18.	BACKGROUND: Benign prostatic hyperplasia is commonly treated with alpha-adrenergic-receptor antagonists (alpha-blockers) or 5alpha-reductase inhibitors. The long-term effect of these drugs, singly or combined, on the risk of clinical progression is unknown. METHODS: We conducted a long-term, double-blind trial (mean follow-up, 4.5 years) involving 3047 men to compare the effects of placebo, doxaz…
14695410	Vissing J. Haller RG.	The effect of oral sucrose on exercise tolerance in patients with McArdle's disease.[see comment].	New England Journal of Medicine. 349(26):2503-9, 2003 Dec 25.	BACKGROUND: Energy metabolism in muscles relies predominantly on the breakdown of glycogen early in exercise. In patients with McArdle's disease, blocked glycogenolysis in muscles results in low exercise tolerance and can lead to muscle injury, particularly in the first minutes of exercise. We hypothesized that ingesting sucrose before exercise would increase the availability of glucose and would…
14724812	Garcia RT. Cello JP. Nguyen MH. Rogers SJ. Rodas A. Trinh HN. Stollman NH. Schlueck G. McQuaid KR.	Unsedated ultrathin EGD is well accepted when compared with conventional sedated EGD: a multicenter randomized trial.	Gastroenterology. 125(6):1606-12, 2003 Dec.	BACKGROUND & AIMS: In the United States, upper gastrointestinal endoscopy is usually performed using intravenous sedation. Sedation increases the rate of both complications and costs of endoscopy. Unsedated esophagogastroduodenoscopy (EGD) using conventional 8-11-mm endoscopes is an alternative to sedated endoscopy but is generally perceived as unacceptable to many American patients. Unsedated EG…
